# Supplementary material for: Single-cell RNA sequencing reveals placental response under environmental stress
Source: Nat Commun. 2024 Aug 2;15:6549. doi: 10.1038/s41467-024-50914-9 (PMC11297347; doi:10.1038/s41467-024-50914-9)
Supplement: Supplementary file 4 — Supplementary Data 1 [file 41467_2024_50914_MOESM4_ESM.xlsx]

## Sheet: Supplementary Excel file 1.
p_val	avg_log2FC	pct.1	pct.2	p_val_adj	cluster	gene
0	2.40433	0.979	0.613	0	Endothelial_1	Igf2
0	2.3551	0.948	0.581	0	Endothelial_1	Cdkn1c
0	2.11494	0.915	0.268	0	Endothelial_1	Igfbp7
0	2.03075	0.874	0.268	0	Endothelial_1	Maged2
0	1.6296	0.692	0.245	0	Endothelial_1	Fabp4
0	1.50904	0.756	0.121	0	Endothelial_1	Plvap
0	1.40519	0.841	0.396	0	Endothelial_1	Dlk1
0	1.36904	0.661	0.073	0	Endothelial_1	Tmem100
0	1.34841	0.721	0.098	0	Endothelial_1	Ramp2
0	1.25266	0.986	0.729	0	Endothelial_1	H19
0	1.13887	0.756	0.223	0	Endothelial_1	Mest
0	0.986829	0.596	0.113	0	Endothelial_1	Sparcl1
0	0.983941	0.611	0.102	0	Endothelial_1	Pecam1
1.992022057e-315	0.981	0.484	0.104	3.4946042948147e-311	Endothelial_1	Rflnb
0	0.966666	0.559	0.065	0	Endothelial_1	Clec14a
4.37e-228	0.94509	0.79	0.408	7.67e-224	Endothelial_1	Col4a1
0	0.93404	0.531	0.057	0	Endothelial_1	Emcn
6.89e-290	0.923122	0.856	0.438	1.21e-285	Endothelial_1	Vim
5.22e-246	0.922564	0.716	0.301	9.15e-242	Endothelial_1	Ifitm3
3.14e-223	0.912766	0.773	0.421	5.51e-219	Endothelial_1	Fabp5
0	0.896615	0.642	0.175	2.06e-305	Endothelial_1	Gng11
0	0.887368	0.6	0.136	0	Endothelial_1	Cdh5
4e-167	0.864926	0.797	0.494	7.02e-163	Endothelial_1	Hspb1
1.62e-301	0.858254	0.65	0.214	2.84e-297	Endothelial_1	Cd81
0	0.831215	0.504	0.077	0	Endothelial_1	Cd36
1.88e-298	0.829008	0.542	0.134	3.3e-294	Endothelial_1	Id3
0	0.819845	0.451	0.047	0	Endothelial_1	Cldn5
0	0.818312	0.457	0.045	0	Endothelial_1	Clec1a
0	0.813314	0.511	0.08	0	Endothelial_1	Cavin2
8.81e-279	0.811742	0.538	0.124	1.55e-274	Endothelial_1	Rsad2
7.06e-279	0.810557	0.971	0.696	1.24e-274	Endothelial_1	Sparc
4.93e-240	0.803647	0.556	0.198	8.66e-236	Endothelial_1	Rdx
0	0.80296	0.495	0.076	0	Endothelial_1	Rtl8a
1.06e-279	0.797317	0.517	0.116	1.86e-275	Endothelial_1	Timp3
0	0.789347	0.442	0.068	0	Endothelial_1	Depp1
2.07e-148	0.776054	0.624	0.304	3.63e-144	Endothelial_1	Hspa1a
7.27e-260	0.767909	0.492	0.116	1.28e-255	Endothelial_1	Tcim
2.1e-207	0.756182	0.803	0.403	3.69e-203	Endothelial_1	Klf2
0	0.749138	0.48	0.052	0	Endothelial_1	Icam2
0	0.743171	0.528	0.102	0	Endothelial_1	Egfl7
0	0.734312	0.435	0.06	0	Endothelial_1	Tm4sf1
1.6e-150	0.732547	0.8	0.509	2.81e-146	Endothelial_1	Jun
3.06e-308	0.73034	0.515	0.109	5.37e-304	Endothelial_1	Ehd4
9.82e-133	0.698868	0.592	0.323	1.72e-128	Endothelial_1	Gadd45g
2.56e-268	0.69281	0.514	0.117	4.49e-264	Endothelial_1	Cav1
1.16e-193	0.690932	0.691	0.407	2.03e-189	Endothelial_1	Ybx1
6.52e-234	0.684491	0.43	0.094	1.14e-229	Endothelial_1	Id1
2.5e-173	0.676818	0.609	0.28	4.39e-169	Endothelial_1	Rhob
4.57e-224	0.672231	0.541	0.163	8.02e-220	Endothelial_1	Csrp2
1.76e-163	0.671896	0.707	0.405	3.09e-159	Endothelial_1	Tceal9
1.41e-152	0.666933	0.502	0.207	2.47e-148	Endothelial_1	Sptbn1
1.01e-163	0.657047	0.9	0.668	1.77e-159	Endothelial_1	Hsp90ab1
2.51e-288	0.655267	0.413	0.068	4.4e-284	Endothelial_1	Mgll
2.15e-228	0.650662	0.286	0.033	3.77e-224	Endothelial_1	Lyve1
6.16e-144	0.650598	0.635	0.305	1.08e-139	Endothelial_1	Col4a2
7.7e-296	0.620922	0.418	0.066	1.35e-291	Endothelial_1	Slc9a3r2
0	0.612204	0.406	0.046	0	Endothelial_1	Ecscr
3.61e-242	0.61193	0.28	0.03	6.33e-238	Endothelial_1	Stmn2
7.02e-202	0.611302	0.406	0.097	1.23e-197	Endothelial_1	Adgrf5
2.94e-242	0.609764	0.451	0.096	5.15e-238	Endothelial_1	Arhgap29
6.49e-278	0.598104	0.379	0.051	1.14e-273	Endothelial_1	Adrb1
1.35e-183	0.597154	0.49	0.156	2.38e-179	Endothelial_1	Tinagl1
1.45e-120	0.58436	0.676	0.38	2.55e-116	Endothelial_1	Tsc22d1
1.15e-145	0.574634	0.95	0.812	2.03e-141	Endothelial_1	Rpl28
3.47e-216	0.572432	0.451	0.13	6.1e-212	Endothelial_1	Rras
1.02e-139	0.561073	0.917	0.713	1.79e-135	Endothelial_1	Hspa8
3.89e-184	0.5581	0.7	0.311	6.83e-180	Endothelial_1	Ifitm2
4.25e-108	0.557185	0.448	0.192	7.45e-104	Endothelial_1	Ccn1
2.88e-162	0.555525	0.353	0.083	5.06e-158	Endothelial_1	Zdbf2
2.1e-161	0.550721	0.515	0.191	3.69e-157	Endothelial_1	Epas1
9.47e-208	0.544927	0.392	0.081	1.66e-203	Endothelial_1	Cd93
4.21e-161	0.541839	0.416	0.118	7.38e-157	Endothelial_1	Plk2
3.21e-187	0.541362	0.427	0.113	5.64e-183	Endothelial_1	Pmp22
3.52e-229	0.540057	0.28	0.03	6.18e-225	Endothelial_1	Gpihbp1
4.4e-112	0.53926	0.591	0.308	7.71e-108	Endothelial_1	Bst2
3.81e-225	0.533846	0.389	0.073	6.69e-221	Endothelial_1	Cd34
1.38e-165	0.532652	0.289	0.056	2.42e-161	Endothelial_1	Igfbp3
3.44e-125	0.532538	0.578	0.302	6.03e-121	Endothelial_1	Fkbp1a
2.83e-168	0.53121	0.518	0.18	4.97e-164	Endothelial_1	Crip2
8.09e-166	0.523361	0.264	0.047	1.42e-161	Endothelial_1	Edn1
4.68e-202	0.522446	0.395	0.083	8.2e-198	Endothelial_1	Gngt2
1.7e-100	0.517209	0.852	0.639	2.98e-96	Endothelial_1	Eef1b2
1.04e-125	0.515379	0.506	0.21	1.83e-121	Endothelial_1	Marcks
4.46e-205	0.510965	0.344	0.059	7.83e-201	Endothelial_1	Ptprb
1.22e-263	0.509777	0.326	0.034	2.15e-259	Endothelial_1	Kctd12b
4.26e-75	0.50957	0.722	0.503	7.47e-71	Endothelial_1	Fos
6.57e-104	0.50899	0.523	0.246	1.15e-99	Endothelial_1	Hspa1b
5.15e-199	0.504699	0.34	0.06	9.04e-195	Endothelial_1	Kdr
1.3e-104	0.501119	0.859	0.628	2.27e-100	Endothelial_1	Rps6
1.58e-223	0.500429	0.382	0.07	2.77e-219	Endothelial_1	Acvrl1
1.77e-130	0.495845	0.585	0.266	3.1e-126	Endothelial_1	Txnip
8.12e-246	0.493831	0.321	0.043	1.43e-241	Endothelial_1	BC028528
2.73e-263	0.493559	0.349	0.046	4.79e-259	Endothelial_1	Rtl8b
1.09e-219	0.489277	0.306	0.041	1.91e-215	Endothelial_1	Calcrl
1.13e-146	0.487707	0.432	0.138	1.99e-142	Endothelial_1	Sgk1
2.11e-166	0.479896	0.404	0.109	3.71e-162	Endothelial_1	Cavin1
9.69e-228	0.47686	0.347	0.052	1.7e-223	Endothelial_1	Fmo1
1.35e-187	0.475028	0.295	0.047	2.37e-183	Endothelial_1	Enpp2
1.28e-214	0.473018	0.325	0.051	2.25e-210	Endothelial_1	Fas
2.77e-224	0.470886	0.357	0.057	4.86e-220	Endothelial_1	Eng
0	3.9378	0.997	0.388	0	Spong_1	Cts3
0	3.88985	0.977	0.336	0	Spong_1	Psg16
0	3.85311	0.998	0.336	0	Spong_1	Psg21
0	3.82283	0.993	0.472	0	Spong_1	Ceacam12
0	3.80843	1	0.656	0	Spong_1	Prl8a9
0	3.79419	0.998	0.682	0	Spong_1	Ceacam11
0	3.75891	0.999	0.641	0	Spong_1	Creg1
0	3.61541	0.995	0.266	0	Spong_1	Psg27
0	3.60898	0.991	0.242	0	Spong_1	Psg23
0	3.5217	0.996	0.509	0	Spong_1	Ceacam14
0	3.48168	0.985	0.422	0	Spong_1	Prl8a8
0	3.46103	0.973	0.366	0	Spong_1	Prl7a2
0	3.24066	1	0.823	0	Spong_1	Tpbpb
0	3.1522	0.937	0.259	0	Spong_1	Prl8a6
0	3.13825	0.988	0.164	0	Spong_1	Psg28
0	3.06856	0.999	0.775	0	Spong_1	Prl3b1
0	2.8133	0.94	0.162	0	Spong_1	Ctsm
0	2.63066	0.977	0.199	0	Spong_1	1600012P17Rik
0	2.59986	0.927	0.222	0	Spong_1	Ceacam13
0	2.59396	0.981	0.249	0	Spong_1	Flt1
0	2.53656	0.944	0.166	0	Spong_1	Psg18
0	2.51753	0.992	0.461	0	Spong_1	Calr
0	2.38257	0.879	0.087	0	Spong_1	Psg26
0	2.34624	0.995	0.526	0	Spong_1	Hspa5
0	2.33452	0.979	0.308	0	Spong_1	Pdia6
0	2.31368	0.948	0.124	0	Spong_1	Ceacam5
0	2.30225	0.975	0.365	0	Spong_1	Hsp90b1
0	2.1213	0.919	0.078	0	Spong_1	Fbln7
0	2.1048	0.981	0.594	0	Spong_1	Prl2b1
0	2.04425	0.919	0.093	0	Spong_1	Pappa2
0	1.87238	0.709	0.101	0	Spong_1	Prl3a1
0	1.79573	0.893	0.13	0	Spong_1	Psg19
0	1.69009	0.846	0.056	0	Spong_1	Psg17
0	1.65856	0.86	0.07	0	Spong_1	Psg25
0	1.64083	0.893	0.26	0	Spong_1	Manf
0	1.55993	0.934	0.337	0	Spong_1	Pdia3
0	1.52416	0.879	0.368	0	Spong_1	Ssr4
0	1.45457	0.767	0.054	0	Spong_1	Gm5155
0	1.39581	0.563	0.061	0	Spong_1	Prl8a1
0	1.38918	0.804	0.123	0	Spong_1	Slc38a4
0	1.36634	0.763	0.07	0	Spong_1	Ceacam3
0	1.36387	0.763	0.124	0	Spong_1	Tnfrsf9
0	1.33201	0.826	0.208	0	Spong_1	Fthl17a
0	1.33055	0.819	0.163	0	Spong_1	Dnajc3
0	1.32772	0.907	0.294	0	Spong_1	P4hb
0	1.25082	0.701	0.096	0	Spong_1	Ccl27a
0	1.20615	0.804	0.148	0	Spong_1	Dnajb11
0	1.19092	0.916	0.465	0	Spong_1	Ppib
0	1.18889	0.721	0.099	0	Spong_1	Pdia4
0	1.15276	0.678	0.064	0	Spong_1	Psg29
0	1.13215	0.936	0.403	0	Spong_1	Ctsb
3.03e-264	1.11097	0.855	0.37	5.31e-260	Spong_1	Sct
0	1.09862	0.75	0.195	0	Spong_1	Tmem37
0	1.09856	0.7	0.104	0	Spong_1	Sdf2l1
6.49e-217	1.08512	0.819	0.414	1.14e-212	Spong_1	Fn1
0	1.07601	0.706	0.122	0	Spong_1	Fkbp11
0	1.06709	0.767	0.212	0	Spong_1	Ssr2
0	1.06418	0.714	0.136	0	Spong_1	Gns
0	1.04794	0.825	0.243	0	Spong_1	Maged1
0	1.04709	0.811	0.196	0	Spong_1	Taf7l
3.59e-174	1.0393	0.619	0.232	6.3e-170	Spong_1	Prl2c5
0	1.01455	0.744	0.174	0	Spong_1	Lman2
0	1.00304	0.765	0.153	0	Spong_1	Ddost
0	1.00095	0.764	0.176	0	Spong_1	Rpn2
3.36e-254	1.00023	0.808	0.316	5.9e-250	Spong_1	Sbsn
4.339348006e-314	0.996888	0.595	0.112	7.6125182069346e-310	Spong_1	Ctsr
0	0.921958	0.584	0.063	0	Spong_1	Creld2
0	0.88488	0.535	0.055	0	Spong_1	Derl3
0	0.883079	0.595	0.102	0	Spong_1	Pla2g7
0	0.82489	0.426	0.032	0	Spong_1	Prl3c1
8.1945540690386e-311	0.824094	0.659	0.172	1.44e-306	Spong_1	Sec11c
0	0.818231	0.627	0.113	0	Spong_1	Lman1
0	0.795699	0.474	0.026	0	Spong_1	Cpxm1
1.95e-282	0.792038	0.719	0.268	3.42e-278	Spong_1	Erp29
0	0.789724	0.598	0.052	0	Spong_1	C1qtnf1
2e-255	0.789678	0.93	0.476	3.52e-251	Spong_1	Ctsl
2.27e-222	0.782651	0.745	0.318	3.98e-218	Spong_1	Krtcap2
2.04e-237	0.781967	0.791	0.353	3.57e-233	Spong_1	Tmed10
1.33e-186	0.776682	0.864	0.461	2.33e-182	Spong_1	Cstb
3.79e-232	0.765077	0.878	0.447	6.65e-228	Spong_1	Bsg
5.42e-295	0.732778	0.65	0.157	9.5e-291	Spong_1	Ctsa
2.53e-246	0.732706	0.833	0.341	4.44e-242	Spong_1	Serpinh1
7.73e-260	0.70058	0.633	0.169	1.36e-255	Spong_1	Selenos
2.92e-246	0.687548	0.609	0.168	5.13e-242	Spong_1	Tmed3
4.97e-234	0.68612	0.667	0.221	8.72e-230	Spong_1	Spcs2
1.36e-263	0.6781	0.555	0.117	2.39e-259	Spong_1	Rpn1
2.43e-302	0.672427	0.533	0.087	4.26e-298	Spong_1	Nucb2
2.98e-289	0.664106	0.476	0.066	5.22e-285	Spong_1	Slco2a1
8.17e-190	0.65656	0.759	0.317	1.43e-185	Spong_1	Cited2
1.5e-242	0.654303	0.581	0.137	2.63e-238	Spong_1	Slc2a1
1.98e-164	0.653076	0.705	0.306	3.48e-160	Spong_1	Bst2
9.74e-232	0.636592	0.508	0.106	1.71e-227	Spong_1	Fbln1
1.58e-242	0.631957	0.516	0.101	2.77e-238	Spong_1	Csf1r
9e-199	0.626847	0.656	0.257	1.58e-194	Spong_1	Tmed2
3.43e-159	0.595896	0.828	0.437	6.02e-155	Spong_1	Npc2
2.07e-115	0.576146	0.588	0.255	3.63e-111	Spong_1	Prl7d1
1.36e-265	0.572218	0.466	0.069	2.39e-261	Spong_1	Pdia5
2.02e-255	0.572062	0.417	0.054	3.55e-251	Spong_1	Rnf128
2.14e-187	0.565456	0.606	0.196	3.75e-183	Spong_1	Isg20
1.16e-291	0.561869	0.468	0.059	2.03e-287	Spong_1	Eva1a
0	2.58558	1	0.823	0	Spong_2	Tpbpb
0	2.18152	0.996	0.641	0	Spong_2	Creg1
0	2.13591	0.937	0.37	0	Spong_2	Prl7a2
0	2.13091	0.968	0.424	0	Spong_2	Prl8a8
0	2.10847	0.996	0.657	0	Spong_2	Prl8a9
0	2.02969	0.995	0.683	0	Spong_2	Ceacam11
0	2.02611	0.982	0.51	0	Spong_2	Ceacam14
0	1.88562	0.998	0.775	0	Spong_2	Prl3b1
0	1.85109	0.877	0.227	0	Spong_2	Ceacam13
0	1.77111	0.968	0.474	0	Spong_2	Ceacam12
0	1.56991	0.959	0.391	0	Spong_2	Cts3
0	1.47927	0.95	0.597	0	Spong_2	Prl2b1
0	1.47159	0.817	0.268	0	Spong_2	Prl8a6
0	1.42663	0.946	0.341	0	Spong_2	Psg21
0	1.40393	0.931	0.271	0	Spong_2	Psg27
0	1.33079	0.797	0.198	0	Spong_2	Taf7l
4.96e-258	1.22774	0.859	0.462	8.7e-254	Spong_2	Cstb
0	1.22594	0.877	0.344	0	Spong_2	Psg16
5.87e-197	1.1871	0.8	0.374	1.03e-192	Spong_2	Sct
0	1.13716	0.75	0.175	0	Spong_2	Ctsm
9.54e-242	1.13151	0.99	0.86	1.67e-237	Spong_2	Tmsb10
0	1.12402	0.799	0.177	0	Spong_2	Psg18
0	1.03443	0.847	0.253	0	Spong_2	Psg23
2.91e-250	1.0131	0.551	0.112	5.11e-246	Spong_2	Prl3a1
5.66e-196	0.965715	0.745	0.319	9.93e-192	Spong_2	Cited2
2.91e-231	0.96438	0.786	0.375	5.1e-227	Spong_2	Ssr4
1.58e-215	0.939325	0.854	0.471	2.77e-211	Spong_2	Calr
0	0.932406	0.803	0.212	0	Spong_2	1600012P17Rik
0	0.927801	0.777	0.179	0	Spong_2	Psg28
3.38e-100	0.914681	0.53	0.238	5.93e-96	Spong_2	Prl2c5
0	0.813452	0.686	0.145	0	Spong_2	Psg19
1.77e-243	0.80328	0.534	0.108	3.11e-239	Spong_2	Ccl27a
1.15e-193	0.789229	0.698	0.273	2.01e-189	Spong_2	Manf
4.6e-166	0.786462	0.732	0.322	8.07e-162	Spong_2	Sbsn
2.02e-216	0.770894	0.814	0.34	3.54e-212	Spong_2	Rhox9
2.09e-156	0.765817	0.373	0.074	3.66e-152	Spong_2	Prl8a1
1.29e-125	0.737904	0.761	0.404	2.26e-121	Spong_2	Krt18
9.6e-215	0.734075	0.735	0.266	1.68e-210	Spong_2	Flt1
8.75e-174	0.728126	0.595	0.197	1.54e-169	Spong_2	Isg20
5.68e-176	0.709422	0.747	0.324	9.96e-172	Spong_2	Pdia6
1.42e-180	0.692709	0.641	0.221	2.5e-176	Spong_2	Fthl17a
1.64e-117	0.687168	0.785	0.524	2.87e-113	Spong_2	Sec61g
1.85e-149	0.656557	0.476	0.141	3.25e-145	Spong_2	Uchl3
6.62e-130	0.652775	0.632	0.326	1.16e-125	Spong_2	Krtcap2
1.82e-212	0.647613	0.556	0.138	3.2e-208	Spong_2	Tnfrsf9
1.74e-107	0.635867	0.691	0.393	3.06e-103	Spong_2	Sec61b
1.4e-110	0.632593	0.692	0.382	2.46e-106	Spong_2	Uqcrq
5.8e-118	0.622959	0.773	0.475	1.02e-113	Spong_2	Ppib
1.72e-156	0.59434	0.523	0.16	3.02e-152	Spong_2	1700025G04Rik
1.61e-126	0.590701	0.612	0.257	2.82e-122	Spong_2	Maged1
4.53e-173	0.574185	0.478	0.119	7.95e-169	Spong_2	Sdf2l1
3.36e-147	0.568025	0.666	0.278	5.9e-143	Spong_2	Rhox6
1.76e-98	0.565936	0.675	0.38	3.08e-94	Spong_2	Ost4
3.53e-218	0.565011	0.573	0.15	6.2e-214	Spong_2	Ceacam5
2.32e-140	0.557167	0.57	0.208	4.08e-136	Spong_2	Tmem37
2.56e-282	0.542866	0.538	0.104	4.49e-278	Spong_2	Fbln7
3.6e-106	0.534112	0.605	0.283	6.31e-102	Spong_2	Eif4ebp1
2.36e-102	0.532929	0.585	0.28	4.14e-98	Spong_2	Srp9
2.41e-112	0.531509	0.547	0.224	4.23e-108	Spong_2	Pdlim1
3.22e-86	0.528147	0.552	0.266	5.65e-82	Spong_2	Ralbp1
1.09e-208	0.527999	0.495	0.113	1.91e-204	Spong_2	Psg26
7.25e-119	0.525616	0.491	0.174	1.27e-114	Spong_2	Commd6
1.04e-157	0.512211	0.548	0.179	1.82e-153	Spong_2	Ada
2.26e-111	0.502327	0.549	0.226	3.96e-107	Spong_2	Ssr2
5.47e-67	0.50122	0.659	0.415	9.59e-63	Spong_2	Atox1
2.2e-195	0.500448	0.451	0.098	3.86e-191	Spong_2	Psg25
1.47e-190	0.498069	0.491	0.122	2.58e-186	Spong_2	Pappa2
2.59e-78	0.496596	0.795	0.539	4.55e-74	Spong_2	Hspa5
2.49e-89	0.489728	0.74	0.443	4.38e-85	Spong_2	Npc2
1.71e-64	0.488167	0.642	0.388	2.99e-60	Spong_2	Dbi
1.39e-131	0.482104	0.504	0.169	2.44e-127	Spong_2	Dnajb11
4.38e-125	0.475427	0.45	0.139	7.69e-121	Spong_2	Fkbp11
4.46e-87	0.466877	0.686	0.384	7.83e-83	Spong_2	Hsp90b1
1.3e-100	0.453999	0.45	0.165	2.29e-96	Spong_2	Wdr61
2.75e-70	0.445512	0.594	0.344	4.82e-66	Spong_2	Rnasek
7.33e-67	0.444664	0.551	0.309	1.29e-62	Spong_2	Bnip3l
2.81e-126	0.441252	0.459	0.147	4.93e-122	Spong_2	Slc38a4
7.53e-88	0.423197	0.443	0.175	1.32e-83	Spong_2	Gtf2b
4.63e-51	0.419807	0.81	0.634	8.12e-47	Spong_2	Calm1
1.91e-85	0.416894	0.405	0.152	3.36e-81	Spong_2	Lrrfip2
1.55e-73	0.412908	0.49	0.229	2.72e-69	Spong_2	Chchd10
3.87e-85	0.411346	0.365	0.123	6.8e-81	Spong_2	1600025M17Rik
1.28e-106	0.407097	0.324	0.081	2.25e-102	Spong_2	Ints4
1.61e-72	0.406315	0.405	0.166	2.83e-68	Spong_2	Tent5a
8.31e-120	0.405977	0.319	0.07	1.46e-115	Spong_2	Derl3
5.4e-71	0.398669	0.632	0.357	9.48e-67	Spong_2	Pdia3
3.84e-76	0.393574	0.479	0.221	6.74e-72	Spong_2	Kdelr2
2.08e-46	0.393509	0.454	0.261	3.66e-42	Spong_2	Hsbp1
1.96e-61	0.391514	0.541	0.292	3.44e-57	Spong_2	Nrk
1.86e-58	0.3912	0.606	0.366	3.26e-54	Spong_2	Tmed10
7.96e-76	0.390106	0.438	0.187	1.4e-71	Spong_2	Sec11c
2.2e-170	0.388098	0.393	0.087	3.86e-166	Spong_2	Psg17
9.11e-65	0.386524	0.574	0.315	1.6e-60	Spong_2	Bst2
6.79e-140	0.384196	0.385	0.096	1.19e-135	Spong_2	Ceacam3
8.9e-81	0.383612	0.564	0.28	1.56e-76	Spong_2	Rhox5
1.35e-106	0.382346	0.333	0.087	2.37e-102	Spong_2	Psg29
6.76e-53	0.382313	0.55	0.338	1.19e-48	Spong_2	Dad1
1.92e-59	0.381881	0.514	0.284	3.37e-55	Spong_2	Tmem258
2.14e-63	0.378321	0.395	0.172	3.75e-59	Spong_2	Psmd1
1.85e-75	0.377691	0.739	0.456	3.24e-71	Spong_2	Bsg
0	2.60286	0.999	0.454	0	Tropho_Progenitor_1	Cstb
0	2.58173	1	0.859	0	Tropho_Progenitor_1	Tmsb10
0	2.40614	0.978	0.188	0	Tropho_Progenitor_1	Taf7l
0	1.92389	0.946	0.307	0	Tropho_Progenitor_1	Cited2
0	1.84238	0.985	0.512	0	Tropho_Progenitor_1	Sec61g
0	1.74745	0.956	0.377	0	Tropho_Progenitor_1	Sec61b
0	1.68843	0.929	0.177	0	Tropho_Progenitor_1	Isg20
0	1.68496	0.968	0.332	0	Tropho_Progenitor_1	Rhox9
0	1.64007	0.962	0.365	0	Tropho_Progenitor_1	Uqcrq
0	1.57751	0.946	0.398	0	Tropho_Progenitor_1	Atox1
0	1.51787	0.947	0.363	0	Tropho_Progenitor_1	Ost4
0	1.48478	1	0.824	0	Tropho_Progenitor_1	Tpbpb
0	1.40675	0.909	0.264	0	Tropho_Progenitor_1	Rhox6
0	1.37342	0.885	0.373	0	Tropho_Progenitor_1	Dbi
0	1.34353	0.943	0.393	0	Tropho_Progenitor_1	Krt18
0	1.30516	0.841	0.14	0	Tropho_Progenitor_1	1700025G04Rik
0	1.30213	0.821	0.163	0	Tropho_Progenitor_1	Ada
0	1.28573	0.83	0.249	0	Tropho_Progenitor_1	Ralbp1
0	1.272	0.88	0.262	0	Tropho_Progenitor_1	Srp9
0	1.26432	0.884	0.267	0	Tropho_Progenitor_1	Eif4ebp1
0	1.25368	0.974	0.625	0	Tropho_Progenitor_1	Calm1
0	1.24486	0.929	0.371	0	Tropho_Progenitor_1	Aprt
0	1.23953	0.973	0.555	0	Tropho_Progenitor_1	Nme2
0	1.2369	0.936	0.428	0	Tropho_Progenitor_1	Tagln2
0	1.23257	0.782	0.157	0	Tropho_Progenitor_1	Commd6
0	1.21028	0.941	0.476	0	Tropho_Progenitor_1	Rpl36al
0	1.20453	0.996	0.848	0	Tropho_Progenitor_1	Eif1
0	1.18491	0.821	0.207	0	Tropho_Progenitor_1	Pdlim1
0	1.18129	0.699	0.127	0	Tropho_Progenitor_1	Uchl3
0	1.16994	0.985	0.701	0	Tropho_Progenitor_1	Serf2
0	1.15979	0.964	0.578	0	Tropho_Progenitor_1	Gng5
0	1.14629	0.973	0.636	0	Tropho_Progenitor_1	Eef1b2
0	1.13388	0.98	0.621	0	Tropho_Progenitor_1	Chchd2
0	1.12464	0.853	0.263	0	Tropho_Progenitor_1	Rhox5
0	1.11552	0.635	0.062	0	Tropho_Progenitor_1	Ints4
0	1.11473	0.803	0.234	0	Tropho_Progenitor_1	Cited1
0	1.08548	0.743	0.243	0	Tropho_Progenitor_1	Hsbp1
0	1.08202	0.769	0.212	0	Tropho_Progenitor_1	Chchd10
0	1.08002	0.993	0.808	0	Tropho_Progenitor_1	Rplp0
0	1.07867	0.729	0.151	0	Tropho_Progenitor_1	Psmd1
0	1.07183	0.841	0.27	0	Tropho_Progenitor_1	Swi5
0	1.07061	0.738	0.138	0	Tropho_Progenitor_1	Ctnnbip1
0	1.04818	0.721	0.158	0	Tropho_Progenitor_1	Gtf2b
0	1.0479	0.731	0.148	0	Tropho_Progenitor_1	Wdr61
5.49e-241	1.03655	0.55	0.113	9.64e-237	Tropho_Progenitor_1	Prl3a1
0	1.03644	0.824	0.292	0	Tropho_Progenitor_1	Bnip3l
0	1.0239	0.865	0.398	0	Tropho_Progenitor_1	Atp5j2
3.38e-285	1.00576	0.873	0.479	5.93e-281	Tropho_Progenitor_1	Hmgb1
0	0.999077	0.87	0.228	0	Tropho_Progenitor_1	Ceacam13
0	0.996267	0.857	0.321	0	Tropho_Progenitor_1	Atp6v1g1
0	0.982726	0.668	0.091	0	Tropho_Progenitor_1	Bend5
0	0.976809	0.769	0.2	0	Tropho_Progenitor_1	Mpc1
0	0.972192	0.708	0.134	0	Tropho_Progenitor_1	Lrrfip2
1.43e-304	0.971266	0.964	0.501	2.51e-300	Tropho_Progenitor_1	Lgals3
1.25e-270	0.962655	0.891	0.381	2.19e-266	Tropho_Progenitor_1	Krt8
0	0.961899	0.712	0.174	0	Tropho_Progenitor_1	Ift20
0	0.958943	0.911	0.495	0	Tropho_Progenitor_1	Elob
3.5207074924e-314	0.951116	0.989	0.708	6.17637715393733e-310	Tropho_Progenitor_1	Ptma
1.05e-292	0.949764	0.774	0.248	1.84e-288	Tropho_Progenitor_1	Maged1
0	0.936675	0.67	0.126	0	Tropho_Progenitor_1	Gnb4
9.92e-256	0.927562	0.983	0.709	1.74e-251	Tropho_Progenitor_1	Rpl10
9.29e-305	0.925757	0.596	0.11	1.63e-300	Tropho_Progenitor_1	1600025M17Rik
1.16820299886e-313	0.913694	0.778	0.309	0	Tropho_Progenitor_1	Tomm6
1.36e-283	0.912059	0.841	0.355	2.38e-279	Tropho_Progenitor_1	Hmgn1
0	0.909408	0.789	0.278	0	Tropho_Progenitor_1	Micos10
0	0.900053	0.662	0.165	0	Tropho_Progenitor_1	Srp19
1.5e-323	0.899674	0.75	0.244	2.6002e-319	Tropho_Progenitor_1	Serp1
1.43e-265	0.871114	0.619	0.153	2.51e-261	Tropho_Progenitor_1	Tent5a
7.73e-247	0.864288	0.972	0.666	1.36e-242	Tropho_Progenitor_1	Rps25
8.01e-287	0.862245	0.829	0.357	1.4e-282	Tropho_Progenitor_1	Atp5j
6.17e-276	0.860315	0.822	0.364	1.08e-271	Tropho_Progenitor_1	Tma7
1.41e-280	0.859957	0.834	0.328	2.47e-276	Tropho_Progenitor_1	Rps27l
3.55e-238	0.848916	0.833	0.398	6.23e-234	Tropho_Progenitor_1	Atp5md
2.52e-264	0.838175	0.75	0.29	4.43e-260	Tropho_Progenitor_1	Uqcr10
0	0.835258	0.711	0.205	0	Tropho_Progenitor_1	Smim14
3.06e-300	0.834757	0.565	0.111	5.36e-296	Tropho_Progenitor_1	Snhg18
1.11e-255	0.82984	0.796	0.332	1.95e-251	Tropho_Progenitor_1	Rnasek
3.25e-288	0.825647	0.773	0.303	5.71e-284	Tropho_Progenitor_1	Atp6v1f
5.3e-263	0.821829	0.766	0.283	9.3e-259	Tropho_Progenitor_1	Atp5g1
1.2e-223	0.81865	0.899	0.498	2.1e-219	Tropho_Progenitor_1	Rpl22l1
0	0.800555	0.606	0.09	0	Tropho_Progenitor_1	Farsa
2.12e-255	0.800014	0.787	0.317	3.72e-251	Tropho_Progenitor_1	Ostf1
1.6e-286	0.793452	0.735	0.263	2.8e-282	Tropho_Progenitor_1	Edf1
2.67e-278	0.792993	0.716	0.228	4.69e-274	Tropho_Progenitor_1	Zfp706
3.44e-238	0.786266	0.873	0.473	6.04e-234	Tropho_Progenitor_1	Gabarap
4.04e-218	0.772124	0.806	0.352	7.09e-214	Tropho_Progenitor_1	Mif
0	0.770948	0.704	0.145	0	Tropho_Progenitor_1	Psg19
2.96e-261	0.766137	0.611	0.141	5.2e-257	Tropho_Progenitor_1	Foxo4
1.43e-297	0.760035	0.586	0.119	2.5e-293	Tropho_Progenitor_1	Bet1
4.12e-198	0.758321	0.987	0.813	7.22e-194	Tropho_Progenitor_1	Rpl34
1.62e-251	0.757627	0.742	0.282	2.84e-247	Tropho_Progenitor_1	Vapa
0	0.754648	0.523	0.058	0	Tropho_Progenitor_1	Gchfr
1.444787537e-315	0.753919	0.609	0.121	2.53459077582e-311	Tropho_Progenitor_1	Siva1
7.33e-278	0.75337	0.718	0.237	1.29e-273	Tropho_Progenitor_1	Srp14
5.79e-199	0.748056	0.995	0.838	1.02e-194	Tropho_Progenitor_1	Rps28
1.43e-254	0.74624	0.61	0.16	2.51e-250	Tropho_Progenitor_1	Taf7
4.21e-194	0.745282	0.748	0.319	7.38e-190	Tropho_Progenitor_1	Krtcap2
3.77e-267	0.738696	0.705	0.207	6.62e-263	Tropho_Progenitor_1	Dap
6.8e-221	0.73315	0.783	0.352	1.19e-216	Tropho_Progenitor_1	Sh3glb1
8.21e-251	0.732246	0.67	0.205	1.44e-246	Tropho_Progenitor_1	Txnl1
0	3.09018	0.91	0.542	0	S-TGC_1	Ctsj
0	2.96824	0.808	0.38	0	S-TGC_1	Ctsq
0	2.36028	0.57	0.187	0	S-TGC_1	Cts6
0	2.32277	0.933	0.336	0	S-TGC_1	Rhox9
0	2.3133	0.644	0.112	0	S-TGC_1	Ghrh
1.08e-270	2.10372	0.889	0.602	1.89e-266	S-TGC_1	Prl2b1
0	2.08571	0.858	0.269	0	S-TGC_1	Rhox6
0	2.07394	0.664	0.253	0	S-TGC_1	Prl7d1
0	1.8046	0.824	0.236	0	S-TGC_1	Cited1
0	1.61243	0.826	0.333	0	S-TGC_1	Sin3b
0	1.59972	0.664	0.062	0	S-TGC_1	Fnd3c2
8.41e-245	1.35697	0.812	0.403	1.47e-240	S-TGC_1	Krt18
9.47e-138	1.34772	0.971	0.778	1.66e-133	S-TGC_1	Prl3b1
4e-228	1.28658	0.775	0.39	7.02e-224	S-TGC_1	Krt8
1.05e-127	1.2168	0.528	0.24	1.84e-123	S-TGC_1	Prl2c5
2.37e-157	1.0102	0.431	0.125	4.15e-153	S-TGC_1	Ctsr
2.72e-99	1.00325	0.678	0.384	4.78e-95	S-TGC_1	Sct
0	0.985344	0.525	0.093	0	S-TGC_1	Nup62cl
3.6e-193	0.983745	0.663	0.254	6.31e-189	S-TGC_1	Peg10
3.49e-205	0.955826	0.662	0.368	6.11e-201	S-TGC_1	Hmgn1
3.83e-146	0.868758	0.808	0.509	6.72e-142	S-TGC_1	Lgals1
1.17e-185	0.856567	0.413	0.112	2.05e-181	S-TGC_1	Trap1a
2.09e-134	0.791245	0.972	0.737	3.67e-130	S-TGC_1	H19
1.8e-207	0.754709	0.333	0.046	3.15e-203	S-TGC_1	Hsd17b2
2.28e-239	0.742932	0.429	0.094	4e-235	S-TGC_1	Fdx1
2.24e-200	0.734379	0.588	0.281	3.93e-196	S-TGC_1	Ubxn1
6.37e-147	0.73204	0.609	0.318	1.12e-142	S-TGC_1	Sri
0	0.723374	0.373	0.017	0	S-TGC_1	Rhox12
7.92e-139	0.71829	0.257	0.048	1.39e-134	S-TGC_1	Lepr
7.57e-143	0.704174	0.486	0.189	1.33e-138	S-TGC_1	Odc1
4.91e-155	0.702639	0.504	0.14	8.61e-151	S-TGC_1	Bex1
8.26e-156	0.682385	0.463	0.237	1.45e-151	S-TGC_1	Hmgn2
7.18e-196	0.67051	0.424	0.094	1.26e-191	S-TGC_1	Ldhb
1.76e-277	0.661656	0.312	0.014	3.09e-273	S-TGC_1	Tubb3
4.56e-122	0.659892	0.573	0.228	8e-118	S-TGC_1	Tpm2
5.86e-126	0.657832	0.371	0.145	1.03e-121	S-TGC_1	Prdx4
5.88e-69	0.651157	0.274	0.147	1.03e-64	S-TGC_1	Tfpi
4.94e-61	0.647732	0.747	0.504	8.67e-57	S-TGC_1	Hspb1
3.27e-79	0.644063	0.545	0.293	5.73e-75	S-TGC_1	Nrk
2.36e-134	0.641034	0.51	0.189	4.14e-130	S-TGC_1	Crip2
4.98e-220	0.637162	0.398	0.063	8.73e-216	S-TGC_1	Pparg
3.69e-102	0.619628	0.549	0.298	6.47e-98	S-TGC_1	Tbrg1
1e-96	0.609222	0.585	0.271	1.76e-92	S-TGC_1	Krt19
5.8e-108	0.607523	0.527	0.252	1.02e-103	S-TGC_1	Rbbp7
4.35e-76	0.585455	0.672	0.431	7.62e-72	S-TGC_1	Dnaja1
5.62e-168	0.566841	0.296	0.037	9.85e-164	S-TGC_1	Gm9112
6.67e-97	0.55782	0.654	0.498	1.17e-92	S-TGC_1	Calm2
3.01e-134	0.542362	0.318	0.117	5.28e-130	S-TGC_1	Ddrgk1
8.58e-62	0.532947	0.426	0.218	1.5e-57	S-TGC_1	Tmem37
1.46e-68	0.51898	0.423	0.214	2.57e-64	S-TGC_1	Rdx
6.72e-137	0.515291	0.332	0.069	1.18e-132	S-TGC_1	Arhgef6
3.4e-97	0.502737	0.413	0.137	5.96e-93	S-TGC_1	Krt7
2.98e-51	0.499518	0.583	0.393	5.23e-47	S-TGC_1	Aprt
2.72e-172	0.494667	0.328	0.052	4.78e-168	S-TGC_1	3830417A13Rik
3.91e-170	0.494621	0.321	0.046	6.85e-166	S-TGC_1	Bclaf3
1.61e-82	0.473573	0.4	0.144	2.83e-78	S-TGC_1	Ckb
1.7e-101	0.471021	0.379	0.116	2.99e-97	S-TGC_1	Hand1
1.56e-70	0.468625	0.88	0.728	2.74e-66	S-TGC_1	Gnas
2.84e-104	0.466938	0.365	0.13	4.99e-100	S-TGC_1	Zwint
1.14e-51	0.466032	0.84	0.678	2.01e-47	S-TGC_1	Hsp90ab1
4.03e-79	0.458634	0.419	0.198	7.06e-75	S-TGC_1	Gng12
1.85e-92	0.449505	0.385	0.176	3.25e-88	S-TGC_1	Aamp
3.53e-118	0.449129	0.335	0.081	6.19e-114	S-TGC_1	Plet1
9.05e-52	0.448096	0.311	0.128	1.59e-47	S-TGC_1	1600025M17Rik
4.87e-66	0.446843	0.333	0.124	8.54e-62	S-TGC_1	C430049B03Rik
2.5e-58	0.445927	0.438	0.238	4.38e-54	S-TGC_1	Atxn10
2.42e-110	0.442199	0.298	0.078	4.24e-106	S-TGC_1	Brd3
9.96e-51	0.439993	0.46	0.234	1.75e-46	S-TGC_1	Fthl17a
7.4e-112	0.439048	0.295	0.076	1.3e-107	S-TGC_1	Las1l
2.21e-102	0.423867	0.335	0.132	3.88e-98	S-TGC_1	Ube2a
3.27e-135	0.421199	0.277	0.051	5.73e-131	S-TGC_1	Hsd17b4
6.34e-48	0.407916	0.602	0.446	1.11e-43	S-TGC_1	Myl12a
6.34e-68	0.391541	0.323	0.163	1.11e-63	S-TGC_1	Zc3h15
1.11e-109	0.38973	0.254	0.056	1.95e-105	S-TGC_1	Sms
4.64e-108	0.385425	0.316	0.069	8.14e-104	S-TGC_1	Mbnl3
6.84e-63	0.378635	0.367	0.15	1.2e-58	S-TGC_1	Dusp9
4.91e-44	0.378143	0.308	0.187	8.61e-40	S-TGC_1	Eif5b
5.9e-81	0.374424	0.295	0.082	1.03e-76	S-TGC_1	Klhl13
5.93e-58	0.37352	0.419	0.239	1.04e-53	S-TGC_1	Gnb1
2.43e-34	0.372222	0.401	0.275	4.25e-30	S-TGC_1	Top1
7.25e-78	0.370712	0.331	0.141	1.27e-73	S-TGC_1	Gpbp1
2.54e-64	0.369766	0.278	0.104	4.45e-60	S-TGC_1	Bbx
1.66e-53	0.364926	0.329	0.175	2.92e-49	S-TGC_1	Eif3j1
1.36e-64	0.364034	0.371	0.2	2.39e-60	S-TGC_1	Psmd4
7.35e-30	0.362935	0.614	0.449	1.29e-25	S-TGC_1	Tagln2
2.35e-69	0.361085	0.316	0.116	4.13e-65	S-TGC_1	Jup
1.03e-36	0.360253	0.562	0.431	1.8e-32	S-TGC_1	Dynll1
3.89e-59	0.358965	0.369	0.193	6.82e-55	S-TGC_1	Pak2
2.48e-41	0.357669	0.38	0.206	4.36e-37	S-TGC_1	Cyb5r3
9.09e-81	0.357016	0.263	0.085	1.59e-76	S-TGC_1	Cul4b
3.33e-36	0.352209	0.673	0.498	5.84e-32	S-TGC_1	Hsp90aa1
1.63e-106	0.350968	0.263	0.051	2.87e-102	S-TGC_1	Fhl2
8.85e-62	0.350218	0.335	0.124	1.55e-57	S-TGC_1	Serpinb6b
4.54e-83	0.344743	0.288	0.103	7.97e-79	S-TGC_1	Nsmce4a
4.06e-33	0.340962	0.497	0.336	7.12e-29	S-TGC_1	Morf4l2
1.24e-58	0.34046	0.314	0.153	2.17e-54	S-TGC_1	Cct6a
6.08e-47	0.33223	0.385	0.217	1.07e-42	S-TGC_1	Vdac1
3.21e-35	0.33198	0.479	0.287	5.63e-31	S-TGC_1	Rhox5
2.35e-66	0.321842	0.287	0.102	4.12e-62	S-TGC_1	Pdlim2
3.87e-41	0.317709	0.376	0.251	6.79e-37	S-TGC_1	Tbca
0	4.65135	1	0.087	0	B Cell	Cd74
0	4.32596	0.966	0.019	0	B Cell	Igkc
0	3.64509	0.997	0.04	0	B Cell	H2-Aa
0	3.29691	0.998	0.054	0	B Cell	H2-Ab1
0	3.18686	0.997	0.034	0	B Cell	H2-Eb1
0	2.91213	0.998	0.005	0	B Cell	Cd79a
0	2.52509	0.988	0.031	0	B Cell	Ighm
0	2.52202	0.992	0.027	0	B Cell	Ebf1
0	2.47687	0.995	0.517	0	B Cell	Jund
0	2.147	1	0.825	0	B Cell	Rps27
0	2.14324	0.897	0.003	0	B Cell	Ly6d
0	2.07657	0.911	0.055	0	B Cell	Cd83
0	2.0647	0.905	0.025	0	B Cell	Ccr7
0	2.02552	0.912	0.063	0	B Cell	Rel
0	1.9786	0.948	0.054	0	B Cell	Mef2c
0	1.97062	0.863	0.003	0	B Cell	Iglc2
0	1.97038	0.923	0.409	0	B Cell	Klf2
0	1.89392	1	0.888	0	B Cell	Rps24
0	1.81509	0.999	0.772	0	B Cell	Rpl18a
0	1.75539	0.999	0.631	0	B Cell	Rpl12
0	1.74777	1	0.889	0	B Cell	Fau
0	1.71786	1	0.751	0	B Cell	Rps15a
0	1.65311	0.817	0.022	0	B Cell	Gm8369
0	1.60856	0.966	0.484	0	B Cell	Hsp90aa1
0	1.6014	0.999	0.866	0	B Cell	Rpl13
0	1.58222	1	0.709	0	B Cell	Rpsa
0	1.57936	1	0.768	0	B Cell	mt-Co2
0	1.57867	1	0.841	0	B Cell	mt-Atp6
0	1.57743	0.999	0.833	0	B Cell	Rps21
0	1.57408	0.976	0.249	0	B Cell	Ly6e
0	1.57226	0.923	0.092	0	B Cell	Ets1
0	1.56287	0.999	0.722	0	B Cell	Rps18
0	1.55398	1	0.69	0	B Cell	Rps5
0	1.55089	0.915	0.118	0	B Cell	Stk17b
0	1.54905	0.999	0.758	0	B Cell	Rpl30
0	1.54835	0.88	0.002	0	B Cell	Ighd
0	1.53016	1	0.799	0	B Cell	Rps19
0	1.52962	1	0.712	0	B Cell	Rps9
0	1.5234	0.854	0.005	0	B Cell	Cd79b
0	1.51609	1	0.859	0	B Cell	Rpl37a
0	1.50575	1	0.807	0	B Cell	mt-Co1
0	1.50218	0.948	0.142	0	B Cell	Cd52
0	1.48809	1	0.731	0	B Cell	Rpl21
0	1.48603	1	0.82	0	B Cell	H3f3b
0	1.47692	1	0.733	0	B Cell	Rpl13a
0	1.47422	0.996	0.454	0	B Cell	mt-Nd1
0	1.47336	1	0.797	0	B Cell	Rpl39
0	1.46602	0.884	0.102	0	B Cell	Foxp1
0	1.46138	1	0.855	0	B Cell	Rps20
0	1.45912	1	0.837	0	B Cell	mt-Co3
0	1.45222	1	0.777	0	B Cell	Rps13
0	1.44955	0.978	0.289	0	B Cell	Btg1
0	1.44589	1	0.831	0	B Cell	Rpl27a
0	1.44319	1	0.752	0	B Cell	Rps7
0	1.43444	0.998	0.672	0	B Cell	Rpl36
0	1.43317	1	0.805	0	B Cell	Rpl17
0	1.42489	0.737	0.113	0	B Cell	Xist
0	1.42034	0.999	0.641	0	B Cell	Rpl18
0	1.4125	0.999	0.691	0	B Cell	Rpl8
0	1.40713	0.852	0.002	0	B Cell	Fcmr
0	1.40469	1	0.805	0	B Cell	Rpl32
0	1.38976	0.999	0.535	0	B Cell	Rpl22
0	1.38599	0.998	0.594	0	B Cell	H3f3a
0	1.38598	1	0.848	0	B Cell	Rps16
0	1.3829	1	0.793	0	B Cell	Rpl35a
0	1.37273	1	0.625	0	B Cell	mt-Cytb
0	1.37238	0.999	0.563	0	B Cell	mt-Nd2
0	1.36397	0.779	0.001	0	B Cell	Iglc3
0	1.35824	0.854	0.002	0	B Cell	H2-DMb2
0	1.35227	0.999	0.806	0	B Cell	Rps10
0	1.34529	1	0.689	0	B Cell	Rps4x
0	1.34063	0.999	0.74	0	B Cell	Rplp2
0	1.34036	0.762	0.028	0	B Cell	Cd69
0	1.33955	0.874	0.005	0	B Cell	H2-Ob
0	1.33778	1	0.753	0	B Cell	Rpl9
0	1.32577	0.999	0.836	0	B Cell	Rpl19
0	1.32553	0.815	0.001	0	B Cell	Ms4a1
0	1.32375	0.839	0.229	0	B Cell	Tsc22d3
0	1.3137	0.877	0.051	0	B Cell	Cd37
0	1.2958	1	0.814	0	B Cell	Rpl34
0	1.28859	0.999	0.766	0	B Cell	Rpl26
0	1.2779	0.996	0.514	0	B Cell	Rpl36a
0	1.27477	0.862	0.014	0	B Cell	H2-DMa
0	1.27204	0.942	0.412	0	B Cell	Sub1
0	1.26384	0.992	0.53	0	B Cell	Ddx5
0	1.25269	0.999	0.866	0	B Cell	Rplp1
0	1.2506	0.855	0.345	0	B Cell	Hspe1
7.46e-190	1.24646	0.493	0.23	1.31e-185	B Cell	Dnajb1
0	1.2453	1	0.792	0	B Cell	Rps3a1
0	1.24448	0.792	0.038	0	B Cell	Satb1
0	1.2193	0.865	0.171	0	B Cell	Shisa5
0	1.21879	0.762	0.18	0	B Cell	Nr4a1
0	1.21339	1	0.826	0	B Cell	Rps23
0	1.21125	0.74	0.024	0	B Cell	Stap1
0	1.20387	0.999	0.653	0	B Cell	Rpl27
0	1.19524	0.782	0.066	0	B Cell	4930523C07Rik
0	1.19144	0.999	0.704	0	B Cell	Rps3
0	1.18927	1	0.747	0	B Cell	Rps11
0	1.1859	0.999	0.597	0	B Cell	Rpl10a
0	1.18523	1	0.594	0	B Cell	Rpl3
0	3.8549	1	0.878	0	Decidual_1	Ctla2a
0	3.44466	0.885	0.374	0	Decidual_1	Prl8a2
0	3.17324	0.912	0.31	0	Decidual_1	Cryab
0	3.04993	0.87	0.453	0	Decidual_1	Rarres2
0	2.80558	0.967	0.402	0	Decidual_1	Gpx3
0	2.70679	0.645	0.098	0	Decidual_1	4930486L24Rik
0	2.5923	0.942	0.469	0	Decidual_1	Dcn
0	2.36145	0.803	0.16	0	Decidual_1	Ly6c1
0	2.35839	0.805	0.153	0	Decidual_1	Ctsk
0	2.33764	0.933	0.642	0	Decidual_1	Mt1
0	2.19491	0.945	0.529	0	Decidual_1	Srgn
0	1.9093	0.768	0.329	0	Decidual_1	Mt2
0	1.90758	0.705	0.149	0	Decidual_1	Ly6a
0	1.90729	0.524	0.115	0	Decidual_1	Tfpi2
0	1.88822	0.913	0.533	0	Decidual_1	B2m
0	1.88358	0.74	0.139	0	Decidual_1	Des
0	1.73314	0.863	0.508	0	Decidual_1	H2-D1
0	1.70543	0.878	0.485	0	Decidual_1	Ctsl
0	1.70025	0.82	0.432	0	Decidual_1	H2-K1
0	1.66684	0.896	0.509	0	Decidual_1	Lgals3
0	1.62667	0.59	0.083	0	Decidual_1	Mfap5
1.02e-252	1.59698	0.721	0.258	1.79e-248	Decidual_1	Fabp4
0	1.52774	0.595	0.101	0	Decidual_1	Gatm
1.05e-198	1.39599	0.732	0.434	1.84e-194	Decidual_1	Fabp5
0	1.38852	0.632	0.107	0	Decidual_1	Cpe
0	1.38816	0.609	0.1	0	Decidual_1	Ramp1
6.69e-237	1.38404	0.633	0.293	1.17e-232	Decidual_1	Lum
3.08e-239	1.37002	0.776	0.419	5.4e-235	Decidual_1	Ctsb
1.71e-295	1.36218	0.518	0.087	2.99e-291	Decidual_1	Inhba
0	1.34859	0.703	0.228	0	Decidual_1	S100a1
0	1.32142	0.632	0.099	0	Decidual_1	Htra3
5.16e-283	1.28153	0.829	0.47	9.06e-279	Decidual_1	Cst3
0	1.27429	0.833	0.429	0	Decidual_1	Cd63
1.13e-181	1.24541	0.743	0.327	1.99e-177	Decidual_1	Sbsn
2.2e-307	1.19508	0.472	0.055	3.87e-303	Decidual_1	Tnfrsf11b
4.78e-220	1.19349	0.404	0.084	8.39e-216	Decidual_1	Hsd11b1
2.68e-266	1.15853	0.45	0.063	4.71e-262	Decidual_1	Erv3
0	1.11377	0.51	0.043	0	Decidual_1	Mustn1
3.08e-254	1.10718	0.435	0.065	5.4e-250	Decidual_1	Lbp
8.49e-301	1.10256	0.459	0.06	1.49e-296	Decidual_1	Serping1
7.74e-170	1.02938	0.675	0.347	1.36e-165	Decidual_1	Psap
2.77e-225	1.02027	0.653	0.258	4.85e-221	Decidual_1	Cyb5a
2.2e-168	1.01439	0.568	0.228	3.86e-164	Decidual_1	Chchd10
4.29e-243	1.00333	0.552	0.139	7.52e-239	Decidual_1	Cd68
4.09e-201	0.998812	0.677	0.357	7.17e-197	Decidual_1	Prdx1
7.33e-320	0.995727	0.426	0.034	1.28589452e-315	Decidual_1	Qpct
2.72e-244	0.99544	0.431	0.069	4.78e-240	Decidual_1	Aebp1
1.23e-294	0.970796	0.469	0.063	2.15e-290	Decidual_1	Bok
4.35e-154	0.96431	0.259	0.03	7.62e-150	Decidual_1	Scgb1a1
4.52e-219	0.96427	0.638	0.21	7.92e-215	Decidual_1	Ctsz
1.96e-176	0.962882	0.334	0.056	3.44e-172	Decidual_1	A2m
5.76e-299	0.961804	0.498	0.054	1.01e-294	Decidual_1	Trem2
2.47e-68	0.95996	0.37	0.17	4.34e-64	Decidual_1	Mgp
2.43e-177	0.955774	0.322	0.06	4.27e-173	Decidual_1	Serpine2
3.8e-202	0.955017	0.322	0.036	6.66e-198	Decidual_1	Cxcl14
2.62e-81	0.942253	0.339	0.094	4.6e-77	Decidual_1	Slpi
5.48e-186	0.941523	0.964	0.657	9.61e-182	Decidual_1	S100a6
6.59e-259	0.895317	0.5	0.121	1.16e-254	Decidual_1	Sptssa
4.27e-158	0.893342	0.433	0.098	7.49e-154	Decidual_1	AA467197
4.85e-197	0.885537	0.704	0.364	8.5e-193	Decidual_1	Tmed10
5.33e-226	0.85863	0.62	0.248	9.34e-222	Decidual_1	Rhoc
3.92e-140	0.856697	0.443	0.122	6.88e-136	Decidual_1	H2-Q7
1.13e-97	0.852363	0.509	0.219	1.98e-93	Decidual_1	Selenop
7.14e-234	0.851929	0.426	0.062	1.25e-229	Decidual_1	Tmem150a
1.52e-235	0.848835	0.39	0.045	2.66e-231	Decidual_1	Aoc1
7.14e-129	0.83045	0.438	0.144	1.25e-124	Decidual_1	Ckb
2.72e-225	0.821434	0.55	0.162	4.77e-221	Decidual_1	Hexa
3.38e-38	0.820376	0.317	0.168	5.92e-34	Decidual_1	Rbp4
2.03e-131	0.799988	0.318	0.06	3.55e-127	Decidual_1	Dmkn
5.59e-272	0.797579	0.481	0.07	9.81e-268	Decidual_1	Nbl1
1.43e-83	0.79311	0.683	0.389	2.51e-79	Decidual_1	Dbi
1.05e-184	0.784364	0.468	0.087	1.84e-180	Decidual_1	Cyp11a1
9.06e-116	0.776613	0.459	0.161	1.59e-111	Decidual_1	Ctla2b
6.3e-170	0.77178	0.546	0.182	1.11e-165	Decidual_1	Cystm1
3.2e-160	0.770754	0.648	0.318	5.62e-156	Decidual_1	Lamp1
9.12e-218	0.770036	0.467	0.089	1.6e-213	Decidual_1	Prnp
2.95e-114	0.767937	0.727	0.448	5.18e-110	Decidual_1	Npc2
1.33e-197	0.763301	0.288	0.025	2.34e-193	Decidual_1	Sfrp5
2.43e-269	0.761947	0.424	0.041	4.26e-265	Decidual_1	Aif1l
5.29e-183	0.724046	0.456	0.116	9.28e-179	Decidual_1	Pgrmc1
1.23e-111	0.719349	0.533	0.226	2.16e-107	Decidual_1	Tspo
9.84e-190	0.713472	0.555	0.225	1.73e-185	Decidual_1	Psmd8
9.34e-106	0.712301	0.714	0.448	1.64e-101	Decidual_1	Gpx4
7.59e-105	0.711437	0.556	0.225	1.33e-100	Decidual_1	Anxa1
1.22e-85	0.678743	0.653	0.353	2.14e-81	Decidual_1	Hist1h2bc
3.43e-78	0.66834	0.74	0.494	6.02e-74	Decidual_1	Txn1
1.66e-152	0.645956	0.483	0.159	2.92e-148	Decidual_1	Uqcc2
3.62e-178	0.643094	0.345	0.054	6.34e-174	Decidual_1	Lmcd1
1.16e-81	0.636714	0.644	0.374	2.03e-77	Decidual_1	Dstn
3.84e-70	0.635498	0.577	0.333	6.74e-66	Decidual_1	Gadd45g
1.7e-211	0.632881	0.305	0.021	2.97e-207	Decidual_1	Crabp2
5.14e-91	0.632644	0.706	0.442	9.01e-87	Decidual_1	Myl12a
1.27e-99	0.61685	0.53	0.196	2.23e-95	Decidual_1	Gng11
2.56e-127	0.605559	0.273	0.038	4.5e-123	Decidual_1	Gpnmb
5.14e-120	0.602446	0.591	0.32	9.02e-116	Decidual_1	Rabac1
3.94e-103	0.601887	0.485	0.168	6.9e-99	Decidual_1	Fstl1
4.7e-58	0.596266	0.757	0.513	8.25e-54	Decidual_1	Lgals1
1.56e-184	0.595949	0.321	0.043	2.74e-180	Decidual_1	Uchl1
9.35e-139	0.594688	0.298	0.046	1.64e-134	Decidual_1	Adm
5.89e-194	0.586954	0.327	0.033	1.03e-189	Decidual_1	Pla1a
0	6.01784	0.997	0.079	0	Neutrophil_1	S100a9
0	5.12431	0.991	0.139	0	Neutrophil_1	S100a8
0	4.22512	0.94	0.013	0	Neutrophil_1	Retnlg
0	4.02557	0.936	0.041	0	Neutrophil_1	G0s2
0	3.83242	0.965	0.113	0	Neutrophil_1	Cxcl2
0	3.80808	0.966	0.049	0	Neutrophil_1	Il1b
0	3.73523	0.997	0.364	0	Neutrophil_1	Cebpb
0	3.31002	0.999	0.122	0	Neutrophil_1	Tyrobp
0	3.29434	0.84	0.113	0	Neutrophil_1	Thbs1
1.93e-220	3.05253	0.283	0.008	3.38e-216	Neutrophil_1	Cstdc4
0	2.98955	0.983	0.091	0	Neutrophil_1	Il1r2
0	2.94669	1	0.063	0	Neutrophil_1	Mxd1
0	2.86216	0.997	0.1	0	Neutrophil_1	Msrb1
0	2.83584	0.987	0.034	0	Neutrophil_1	Hdc
0	2.75875	0.999	0.294	0	Neutrophil_1	Btg1
0	2.70195	0.992	0.063	0	Neutrophil_1	Lmnb1
0	2.63533	0.999	0.529	0	Neutrophil_1	Srgn
0	2.53633	0.868	0.028	0	Neutrophil_1	Acod1
0	2.52213	0.988	0.026	0	Neutrophil_1	Csf3r
2.474844e-318	2.51075	0.374	0.008	4.3416188103e-314	Neutrophil_1	Stfa2l1
0	2.48512	0.932	0.07	0	Neutrophil_1	Slpi
0	2.45383	1	0.235	0	Neutrophil_1	Fxyd5
0	2.44529	0.988	0.225	0	Neutrophil_1	Pim1
0	2.44009	0.932	0.09	0	Neutrophil_1	Tnfaip2
0	2.43982	0.984	0.204	0	Neutrophil_1	Neat1
0	2.43905	0.988	0.511	0	Neutrophil_1	Junb
0	2.36473	0.934	0.021	0	Neutrophil_1	Hp
0	2.33331	0.963	0.314	0	Neutrophil_1	Ifitm2
0	2.31742	0.651	0.03	0	Neutrophil_1	Wfdc17
0	2.31241	0.638	0.02	0	Neutrophil_1	Lcn2
0	2.30872	0.997	0.317	0	Neutrophil_1	Mcl1
0	2.28502	0.957	0.022	0	Neutrophil_1	Slc7a11
0	2.27254	0.979	0.375	0	Neutrophil_1	Btg2
0	2.25938	0.87	0.047	0	Neutrophil_1	Ccl6
0	2.18101	0.891	0.031	0	Neutrophil_1	Hcar2
0	2.18101	0.963	0.054	0	Neutrophil_1	Lilr4b
0	2.14917	0.972	0.034	0	Neutrophil_1	Ccr1
0	2.10594	0.81	0.146	0	Neutrophil_1	Nktr
0	2.08462	0.938	0.05	0	Neutrophil_1	Slc16a3
0	2.07256	0.988	0.133	0	Neutrophil_1	Tpd52
0	2.06113	0.975	0.329	0	Neutrophil_1	Dusp1
0	2.05709	0.999	0.822	0	Neutrophil_1	H3f3b
0	2.05041	0.733	0.098	0	Neutrophil_1	Ifitm1
0	2.03997	0.688	0.151	0	Neutrophil_1	Isg15
0	2.0056	0.975	0.167	0	Neutrophil_1	Ets2
0	2.00024	0.915	0.023	0	Neutrophil_1	Trem1
0	1.98022	0.97	0.123	0	Neutrophil_1	Grina
0	1.96369	0.966	0.038	0	Neutrophil_1	Clec4d
0	1.95824	0.637	0.007	0	Neutrophil_1	Wfdc21
0	1.95355	0.969	0.108	0	Neutrophil_1	Ptprc
0	1.93867	0.788	0.052	0	Neutrophil_1	Cd14
0	1.93778	0.976	0.148	0	Neutrophil_1	Cd52
0	1.92053	0.972	0.073	0	Neutrophil_1	Alox5ap
0	1.89962	0.99	0.205	0	Neutrophil_1	Litaf
0	1.89865	0.963	0.123	0	Neutrophil_1	Stk17b
0	1.87582	0.988	0.142	0	Neutrophil_1	Fcer1g
0	1.85848	0.966	0.059	0	Neutrophil_1	Gsr
0	1.84718	0.82	0.093	0	Neutrophil_1	Plaur
0	1.83129	0.957	0.064	0	Neutrophil_1	Lilrb4a
0	1.83061	0.864	0.122	0	Neutrophil_1	Vps37b
0	1.82571	0.976	0.113	0	Neutrophil_1	Lcp1
0	1.80187	0.676	0.072	0	Neutrophil_1	Ccrl2
0	1.79834	0.851	0.037	0	Neutrophil_1	Pglyrp1
0	1.79619	0.924	0.043	0	Neutrophil_1	Slc15a3
0	1.7934	0.942	0.117	0	Neutrophil_1	Ndel1
0	1.78727	0.961	0.06	0	Neutrophil_1	Ncf2
0	1.7647	0.881	0.093	0	Neutrophil_1	Resf1
0	1.75458	0.853	0.071	0	Neutrophil_1	Kctd12
0	1.73686	0.946	0.058	0	Neutrophil_1	Spi1
0	1.7313	0.864	0.089	0	Neutrophil_1	Tiparp
0	1.72451	0.438	0.014	0	Neutrophil_1	Asprv1
0	1.7109	0.999	0.81	0	Neutrophil_1	Actg1
0	1.7069	0.996	0.539	0	Neutrophil_1	S100a11
0	1.69938	0.761	0.063	0	Neutrophil_1	Cwc25
0	1.68666	0.802	0.087	0	Neutrophil_1	Tgm2
0	1.64515	0.764	0.048	0	Neutrophil_1	Ptgs2
0	1.64222	0.961	0.237	0	Neutrophil_1	Taldo1
0	1.63609	0.906	0.035	0	Neutrophil_1	Adam8
0	1.60577	0.899	0.068	0	Neutrophil_1	Lst1
0	1.59018	0.824	0.036	0	Neutrophil_1	Sh2d3c
0	1.58077	0.747	0.03	0	Neutrophil_1	Clec4e
0	1.55638	0.856	0.015	0	Neutrophil_1	Mmp9
0	1.55528	0.899	0.054	0	Neutrophil_1	Snx20
0	1.55173	0.915	0.106	0	Neutrophil_1	Lsp1
0	1.54571	0.948	0.136	0	Neutrophil_1	Coro1a
0	1.53751	0.805	0.034	0	Neutrophil_1	Nlrp3
4.68e-132	1.52869	0.422	0.145	8.21e-128	Neutrophil_1	Rsad2
0	1.52427	0.9	0.1	0	Neutrophil_1	Cytip
0	1.51138	0.999	0.504	0	Neutrophil_1	H2-D1
0	1.5003	0.851	0.032	0	Neutrophil_1	Gda
1.87e-200	1.49403	0.63	0.156	3.28e-196	Neutrophil_1	Lyz2
0	1.48996	0.759	0.034	0	Neutrophil_1	Osm
0	1.48487	0.887	0.041	0	Neutrophil_1	Sorl1
0	1.48199	0.937	0.292	0	Neutrophil_1	Hmgb2
0	1.48097	0.902	0.094	0	Neutrophil_1	Cd44
0	1.46005	0.889	0.066	0	Neutrophil_1	Trib1
0	1.44327	0.885	0.126	0	Neutrophil_1	Kpna4
0	1.44063	0.911	0.202	0	Neutrophil_1	Iqgap1
1.52e-244	1.43896	0.712	0.259	2.66e-240	Neutrophil_1	Basp1
0	1.42113	0.902	0.18	0	Neutrophil_1	Ccnl1
0	3.39892	0.92	0.111	0	GlyT	Car2
0	3.20266	0.867	0.25	0	GlyT	Plac8
0	2.32966	0.909	0.38	0	GlyT	Sct
0	2.2598	0.994	0.862	0	GlyT	Tmsb10
0	2.25551	0.984	0.659	0	GlyT	S100a6
0	1.98582	0.927	0.509	0	GlyT	Lgals1
0	1.90676	0.812	0.177	0	GlyT	Ada
2.47e-170	1.7621	0.338	0.066	4.34e-166	GlyT	Prl7b1
0	1.65109	0.984	0.857	0	GlyT	Rps20
0	1.64788	0.732	0.137	0	GlyT	Bex1
1.36e-174	1.6299	0.455	0.096	2.39e-170	GlyT	Prl2a1
0	1.62659	0.934	0.543	0	GlyT	S100a11
5.84e-274	1.60696	0.85	0.326	1.03e-269	GlyT	Sbsn
0	1.48922	0.932	0.717	0	GlyT	Rpl10
0	1.45802	0.869	0.387	0	GlyT	Arpc1b
4.01e-274	1.4095	0.8	0.225	7.03e-270	GlyT	Fthl17a
0	1.37942	0.655	0.094	0	GlyT	Serpinb9e
2.26e-270	1.30854	0.989	0.876	3.96e-266	GlyT	Rps8
2.56e-258	1.30479	0.833	0.341	4.5e-254	GlyT	Sin3b
0	1.28935	0.773	0.278	0	GlyT	Mrfap1
6.55e-307	1.2803	0.867	0.397	1.15e-302	GlyT	Anxa2
6.43e-237	1.2586	0.939	0.757	1.13e-232	GlyT	Rps7
2.46e-263	1.25228	0.976	0.809	4.31e-259	GlyT	Rps10
2.33e-254	1.2459	0.936	0.734	4.08e-250	GlyT	Rps26
7.48e-261	1.24052	0.846	0.386	1.31e-256	GlyT	Aprt
1.75e-288	1.22963	0.934	0.702	3.07e-284	GlyT	Rpl15
6.41e-230	1.22839	0.967	0.803	1.12e-225	GlyT	Rps19
1.21e-218	1.21007	0.943	0.756	2.12e-214	GlyT	Rps15a
1.18e-200	1.20417	0.633	0.188	2.07e-196	GlyT	Rbp1
8.02e-242	1.19592	0.95	0.758	1.41e-237	GlyT	Rpl9
1.63e-222	1.19014	0.937	0.695	2.87e-218	GlyT	Rps4x
1.62e-209	1.17514	0.951	0.801	2.85e-205	GlyT	Rpl39
7.59e-248	1.1629	0.922	0.624	1.33e-243	GlyT	Rpl5
0	1.14872	0.683	0.097	0	GlyT	Anxa4
5.69e-283	1.14478	0.759	0.317	9.98e-279	GlyT	Sri
1.25e-246	1.13664	0.937	0.739	2.2e-242	GlyT	Rpl24
2.65e-216	1.12007	0.89	0.593	4.64e-212	GlyT	Gapdh
1.9e-239	1.11788	0.923	0.655	3.34e-235	GlyT	Rpl7
8.27e-208	1.11258	0.787	0.257	1.45e-203	GlyT	Basp1
8.66e-190	1.106	0.951	0.809	1.52e-185	GlyT	Rpl17
1.13e-228	1.09317	0.876	0.612	1.99e-224	GlyT	Rpl29
8.42e-211	1.07681	0.902	0.661	1.48e-206	GlyT	Rpl27
5.56e-193	1.06822	0.961	0.797	9.75e-189	GlyT	Rpl35a
4.96e-195	1.06607	0.966	0.829	8.71e-191	GlyT	Rps23
6.96e-180	1.05551	0.96	0.809	1.22e-175	GlyT	Rpl32
4.24e-178	1.05431	0.956	0.818	7.44e-174	GlyT	Rpl34
1.38e-64	1.04682	0.512	0.246	2.42e-60	GlyT	Prl2c5
4.93e-202	1.04281	0.974	0.795	8.64e-198	GlyT	Rps3a1
1.42e-192	1.04219	0.973	0.842	2.49e-188	GlyT	Rps14
7.1e-200	1.03543	0.939	0.71	1.25e-195	GlyT	Rps3
0	1.02952	0.475	0.009	0	GlyT	Aldh1a3
9.7e-230	1.01771	0.723	0.248	1.7e-225	GlyT	Bex3
9.39e-164	1.01761	0.882	0.605	1.65e-159	GlyT	Rpl35
1.9e-175	1.01401	0.682	0.297	3.34e-171	GlyT	Tbrg1
1.59e-172	1.00685	0.934	0.764	2.79e-168	GlyT	Rpl30
1.75e-172	0.99801	0.946	0.771	3.06e-168	GlyT	Rpl26
8.23e-256	0.996058	0.482	0.047	1.44e-251	GlyT	Phactr1
8.82e-168	0.992642	0.813	0.51	1.55e-163	GlyT	Rpl22l1
4.88e-161	0.978742	0.957	0.851	8.56e-157	GlyT	Rps16
3.19e-167	0.952931	0.924	0.722	5.6e-163	GlyT	Rps2
7.3e-166	0.945208	0.883	0.587	1.28e-161	GlyT	Rpl23a
2.68e-178	0.944645	0.927	0.658	4.7e-174	GlyT	Rack1
6e-157	0.941244	0.947	0.824	1.05e-152	GlyT	Rpl37
1.65e-130	0.938912	0.649	0.34	2.89e-126	GlyT	Eif2s2
7.44e-235	0.937755	0.638	0.183	1.31e-230	GlyT	Lgals9
1.13e-158	0.934831	0.937	0.736	1.98e-154	GlyT	Rpl21
1.74e-151	0.931359	0.953	0.834	3.05e-147	GlyT	Rps12
8.04e-155	0.929363	0.909	0.675	1.41e-150	GlyT	Rps25
1.46e-152	0.920223	0.949	0.75	2.56e-148	GlyT	Rpl6
0	0.917769	0.505	0.014	0	GlyT	Serpinb9d
6.19e-152	0.913599	0.849	0.492	1.09e-147	GlyT	Txn1
9.22e-148	0.910726	0.98	0.862	1.62e-143	GlyT	Rpl37a
3.83e-161	0.910188	0.966	0.817	6.71e-157	GlyT	Rpl28
3.49e-210	0.893401	0.652	0.199	6.13e-206	GlyT	Ppp1r14b
2.43e-156	0.884919	0.986	0.868	4.26e-152	GlyT	Rpl13
1.41e-180	0.877117	0.264	0.013	2.48e-176	GlyT	Sult1e1
1.28e-135	0.873839	0.914	0.679	2.24e-131	GlyT	Rpl36
4.21e-112	0.870507	0.736	0.335	7.38e-108	GlyT	Mt2
1.35e-147	0.862854	0.944	0.758	2.37e-143	GlyT	Rpl11
8.41e-126	0.858228	0.934	0.783	1.48e-121	GlyT	Rps13
3.15e-133	0.857837	0.896	0.649	5.53e-129	GlyT	Rpl18
1.6e-206	0.857769	0.521	0.081	2.81e-202	GlyT	Serpinb9g
2.35e-168	0.856643	0.708	0.279	4.12e-164	GlyT	Tubb5
1.21e-134	0.853346	0.973	0.834	2.13e-130	GlyT	Rpl27a
1.01e-140	0.853186	0.93	0.681	1.77e-136	GlyT	Rps15
9.05e-132	0.847199	0.82	0.483	1.59e-127	GlyT	Npm1
8.61e-119	0.84157	0.913	0.639	1.51e-114	GlyT	Rpl12
9.54e-128	0.838134	0.966	0.842	1.67e-123	GlyT	Rps28
2.8e-145	0.834777	0.849	0.558	4.91e-141	GlyT	Rpl7a
1.23e-134	0.826424	0.85	0.564	2.15e-130	GlyT	Rpl31
5.49e-244	0.824968	0.536	0.121	9.63e-240	GlyT	Anxa11
1.82e-138	0.824297	0.816	0.499	3.19e-134	GlyT	Rpl4
8.23e-118	0.822376	0.943	0.728	1.44e-113	GlyT	Rps18
3.2e-135	0.81747	0.862	0.624	5.61e-131	GlyT	Rps17
1.55e-281	0.810699	0.417	0.02	2.72e-277	GlyT	1500009L16Rik
4e-187	0.807972	0.562	0.119	7.01e-183	GlyT	Serpinb6b
4.88e-225	0.804673	0.552	0.102	8.56e-221	GlyT	Galk1
6.99e-110	0.803656	0.927	0.753	1.23e-105	GlyT	Rps11
1.01e-100	0.798797	0.96	0.812	1.77e-96	GlyT	Actg1
2.21e-258	0.797453	0.496	0.046	3.87e-254	GlyT	Rgs17
0	2.60499	0.602	0.144	0	Pericyte	Tagln
0	2.4413	0.825	0.23	0	Pericyte	Acta2
1.18e-234	1.64502	0.653	0.232	2.07e-230	Pericyte	Tpm2
7.94e-219	1.44373	0.592	0.102	1.39e-214	Pericyte	Myl9
3.15e-187	1.40075	0.344	0.08	5.53e-183	Pericyte	Actg2
1.26e-221	1.34218	0.61	0.225	2.21e-217	Pericyte	Tpm1
8.95e-121	1.0944	0.35	0.164	1.57e-116	Pericyte	Nnat
4.89e-181	1.03567	0.915	0.729	8.58e-177	Pericyte	Gnas
2.83e-227	1.03057	0.432	0.061	4.96e-223	Pericyte	Mylk
2.91e-156	1.02089	0.991	0.741	5.11e-152	Pericyte	H19
8.53e-282	1.01301	0.502	0.047	1.5e-277	Pericyte	Ppp1r14a
7.38e-149	0.973641	0.901	0.724	1.29e-144	Pericyte	Myl6
4.17e-105	0.829374	0.616	0.265	7.31e-101	Pericyte	Cald1
5.86e-133	0.824898	0.43	0.106	1.03e-128	Pericyte	Ndufa4l2
2.75e-55	0.700336	0.55	0.401	4.82e-51	Pericyte	Ier2
1.85e-65	0.697856	0.792	0.515	3.24e-61	Pericyte	Lgals1
9.91e-46	0.694728	0.626	0.418	1.74e-41	Pericyte	Crip1
7.45e-78	0.688375	0.922	0.71	1.31e-73	Pericyte	Sparc
3.71e-88	0.687635	0.628	0.348	6.51e-84	Pericyte	Tuba1a
5.49e-65	0.683115	0.741	0.461	9.63e-61	Pericyte	Vim
7.5e-111	0.671198	0.45	0.129	1.32e-106	Pericyte	Bgn
5.39e-59	0.631814	0.456	0.228	9.46e-55	Pericyte	Itm2a
2.36e-64	0.629467	0.392	0.185	4.14e-60	Pericyte	Csrp2
2.94e-87	0.628632	0.928	0.631	5.16e-83	Pericyte	Igf2
4.27e-81	0.616426	0.592	0.291	7.49e-77	Pericyte	Ptms
2.88e-41	0.588885	0.54	0.381	5.05e-37	Pericyte	Dstn
1.34e-64	0.578487	0.411	0.148	2.35e-60	Pericyte	Ckb
2.63e-54	0.561692	0.365	0.149	4.61e-50	Pericyte	Cebpd
6.9e-48	0.540247	0.457	0.28	1.21e-43	Pericyte	Itgb1
4.67e-149	0.539035	0.306	0.026	8.19e-145	Pericyte	Gucy1a1
1.38e-67	0.538395	0.529	0.269	2.42e-63	Pericyte	Slc25a4
1.41e-52	0.537139	0.393	0.182	2.47e-48	Pericyte	Mfge8
4.28e-41	0.533387	0.574	0.325	7.51e-37	Pericyte	Ifitm3
4.97e-40	0.529516	0.859	0.737	8.73e-36	Pericyte	Rps26
7.2e-45	0.525504	0.568	0.379	1.26e-40	Pericyte	Gas5
3e-41	0.516849	0.679	0.422	5.26e-37	Pericyte	Dlk1
1.84e-56	0.504569	0.528	0.253	3.22e-52	Pericyte	Nedd4
2.44e-43	0.503137	0.795	0.569	4.28e-39	Pericyte	Col3a1
2.35e-54	0.490736	0.836	0.568	4.13e-50	Pericyte	Col1a2
3.04e-55	0.485925	0.462	0.285	5.34e-51	Pericyte	Selenow
3.31e-34	0.475546	0.842	0.726	5.81e-30	Pericyte	Rps2
7.11e-56	0.453781	0.312	0.109	1.25e-51	Pericyte	Cavin3
1.55e-54	0.450851	0.411	0.211	2.71e-50	Pericyte	2023-09-07
2.31e-44	0.448389	0.423	0.214	4.05e-40	Pericyte	Fermt2
4.18e-40	0.435791	0.381	0.176	7.33e-36	Pericyte	Fstl1
8.15e-32	0.430371	0.631	0.411	1.43e-27	Pericyte	S100a10
2.8e-35	0.427727	0.43	0.244	4.91e-31	Pericyte	Csrp1
5.89e-45	0.423823	0.827	0.588	1.03e-40	Pericyte	Col1a1
1.85e-40	0.419295	0.465	0.226	3.24e-36	Pericyte	Plagl1
2.24e-43	0.417414	0.404	0.219	3.93e-39	Pericyte	Sfr1
3.29e-41	0.4151	0.973	0.858	5.77e-37	Pericyte	Rps20
2.85e-31	0.414898	0.575	0.433	5.01e-27	Pericyte	Dynll1
9.53e-30	0.414166	0.842	0.72	1.67e-25	Pericyte	Ptma
1.69e-31	0.41263	0.532	0.366	2.96e-27	Pericyte	Tpm4
1.63e-28	0.403753	0.852	0.74	2.87e-24	Pericyte	Rpl21
4.93e-34	0.393668	0.767	0.55	8.65e-30	Pericyte	S100a11
1.12e-33	0.391819	0.436	0.226	1.97e-29	Pericyte	Marcks
2.43e-24	0.390007	0.804	0.701	4.26e-20	Pericyte	Rps5
6.74e-20	0.388261	0.471	0.303	1.18e-15	Pericyte	Lum
1.31e-41	0.383139	0.396	0.175	2.29e-37	Pericyte	Cnn2
2.52e-24	0.382582	0.758	0.612	4.42e-20	Pericyte	Rpl10a
1.38e-59	0.379952	0.303	0.098	2.41e-55	Pericyte	2023-09-11
4.63e-22	0.373679	0.32	0.174	8.13e-18	Pericyte	Mgp
1.13e-20	0.371565	0.425	0.292	1.98e-16	Pericyte	Rhox5
2.73e-18	0.370619	0.664	0.515	4.79e-14	Pericyte	Fos
3.45e-35	0.369203	0.323	0.156	6.05e-31	Pericyte	Flna
7.41e-38	0.36892	0.362	0.159	1.3e-33	Pericyte	Ppic
7.48e-48	0.367	0.332	0.126	1.31e-43	Pericyte	Eid1
3.37e-25	0.359433	0.547	0.363	5.9e-21	Pericyte	Anxa5
7.55e-50	0.3579	0.268	0.091	1.32e-45	Pericyte	Eva1b
1.33e-16	0.355592	0.589	0.433	2.34e-12	Pericyte	Col4a1
4.76e-45	0.355443	0.607	0.331	8.36e-41	Pericyte	Ifitm2
8.41e-27	0.355176	0.886	0.759	1.48e-22	Pericyte	Rps7
1.62e-23	0.348055	0.677	0.568	2.84e-19	Pericyte	Naca
6.07e-23	0.345531	0.377	0.206	1.06e-18	Pericyte	Ccn1
2.67e-35	0.344125	0.417	0.199	4.68e-31	Pericyte	Crip2
2.36e-25	0.338797	0.453	0.258	4.14e-21	Pericyte	Mest
1.55e-23	0.334549	0.543	0.439	2.72e-19	Pericyte	Cox6c
8.38e-18	0.334121	0.64	0.534	1.47e-13	Pericyte	Rpl36a
1.88e-18	0.333945	0.707	0.574	3.3e-14	Pericyte	Nme2
5.74e-21	0.333696	0.831	0.699	1.01e-16	Pericyte	Rps4x
6.92e-22	0.333157	0.413	0.242	1.21e-17	Pericyte	Cd81
3.02e-20	0.33251	0.507	0.367	5.29e-16	Pericyte	Serpinh1
3.44e-20	0.323151	0.68	0.565	6.03e-16	Pericyte	Rpl7a
1.19e-69	0.316709	0.254	0.048	2.08e-65	Pericyte	Tgfb1i1
8.49e-23	0.315576	0.922	0.811	1.49e-18	Pericyte	Rpl32
4.57e-19	0.315418	0.327	0.201	8.02e-15	Pericyte	Socs3
5.29e-33	0.312843	0.268	0.106	9.29e-29	Pericyte	Vcl
2.61e-19	0.310181	0.593	0.449	4.58e-15	Pericyte	Myl12a
1.17e-20	0.30412	0.806	0.686	2.05e-16	Pericyte	Rps15
3.52e-20	0.299011	0.552	0.373	6.17e-16	Pericyte	Zfp36
2.9e-13	0.295665	0.671	0.553	5.08e-09	Pericyte	Rpl22
4.5e-25	0.293585	0.35	0.182	7.9e-21	Pericyte	Tuba1b
1.33e-28	0.291068	0.277	0.122	2.33e-24	Pericyte	Selenom
4.12e-24	0.284263	0.369	0.205	7.22e-20	Pericyte	Map1lc3a
5.44e-20	0.28267	0.543	0.361	9.54e-16	Pericyte	Egr1
2.5e-23	0.278463	0.339	0.206	4.38e-19	Pericyte	Snrpd2
3.39e-12	0.275564	0.532	0.425	5.94e-08	Pericyte	Tceal9
1.12e-14	0.275305	0.667	0.527	1.96e-10	Pericyte	Jun
1.84e-20	0.274191	0.912	0.798	3.23e-16	Pericyte	Rps3a1
3.99e-144	1.01309	0.953	0.631	6.99e-140	Endothelial_2	Igf2
9.49e-115	0.758951	0.992	0.741	1.66e-110	Endothelial_2	H19
2.16e-104	0.74563	0.924	0.598	3.78e-100	Endothelial_2	Cdkn1c
8.93e-85	0.690163	0.68	0.306	1.57e-80	Endothelial_2	Igfbp7
1.04e-69	0.651171	0.633	0.304	1.82e-65	Endothelial_2	Maged2
9.13e-55	0.61888	0.695	0.421	1.6e-50	Endothelial_2	Dlk1
3.26e-93	0.605051	0.972	0.772	5.73e-89	Endothelial_2	Afp
4.84e-72	0.57781	0.868	0.567	8.49e-68	Endothelial_2	Col1a2
8.08e-80	0.574918	0.96	0.709	1.42e-75	Endothelial_2	Sparc
2.35e-75	0.570097	0.882	0.566	4.12e-71	Endothelial_2	Col3a1
1.72e-49	0.530624	0.501	0.257	3.03e-45	Endothelial_2	Mest
1.03e-38	0.516075	0.51	0.272	1.8e-34	Endothelial_2	Fabp4
1.3e-70	0.503376	0.882	0.586	2.28e-66	Endothelial_2	Col1a1
1.64e-38	0.492624	0.644	0.431	2.88e-34	Endothelial_2	Col4a1
1.92e-35	0.463335	0.663	0.464	3.37e-31	Endothelial_2	Vim
1.53e-29	0.396241	0.625	0.474	2.69e-25	Endothelial_2	Trf
1.83e-29	0.390611	0.496	0.319	3.21e-25	Endothelial_2	Apob
2.98e-29	0.387746	0.715	0.51	5.23e-25	Endothelial_2	Hspb1
6.71e-35	0.387086	0.373	0.164	1.18e-30	Endothelial_2	Plvap
2.84e-28	0.364347	0.309	0.145	4.99e-24	Endothelial_2	Sparcl1
4.59e-22	0.347951	0.479	0.325	8.06e-18	Endothelial_2	Col4a2
1.87e-31	0.343137	0.33	0.141	3.28e-27	Endothelial_2	Ramp2
2.62e-61	0.313976	0.83	0.526	4.6e-57	Endothelial_2	Meg3
2.25e-21	0.306401	0.356	0.232	3.95e-17	Endothelial_2	Itm2a
6.35e-15	0.301008	0.554	0.445	1.11e-10	Endothelial_2	Fabp5
2.3e-35	0.29677	0.689	0.462	4.04e-31	Endothelial_2	Apoa1
5.72e-18	0.282659	0.291	0.162	1e-13	Endothelial_2	Id3
2.75e-16	0.268118	0.291	0.168	4.82e-12	Endothelial_2	Cdh5
4.15e-24	0.267097	0.266	0.114	7.28e-20	Endothelial_2	Tmem100
5.37e-13	0.258307	0.47	0.364	9.42e-09	Endothelial_2	Egr1
5.37e-17	0.252727	0.659	0.527	9.42e-13	Endothelial_2	Jun
1.91e-30	-0.250255	0.095	0.273	3.35e-26	Endothelial_2	Ptbp3
6.27e-23	-0.250694	0.249	0.428	1.1e-18	Endothelial_2	Atp6v0c
1.58e-21	-0.251368	0.148	0.311	2.77e-17	Endothelial_2	Prdx5
2.45e-23	-0.254418	0.313	0.504	4.3e-19	Endothelial_2	Gabarap
3.85e-12	-0.258746	0.222	0.355	6.75e-08	Endothelial_2	Gpx1
5.57e-24	-0.26036	0.115	0.278	9.78e-20	Endothelial_2	Hsbp1
2.84e-31	-0.262439	0.255	0.469	4.99e-27	Endothelial_2	Arpc2
1.63e-27	-0.265931	0.375	0.583	2.86e-23	Endothelial_2	Cox8a
7.97e-38	-0.266461	0.96	0.811	1.4e-33	Endothelial_2	mt-Co1
8.72e-13	-0.268155	0.236	0.375	1.53e-08	Endothelial_2	Hspe1
6.59e-27	-0.277075	0.16	0.351	1.16e-22	Endothelial_2	Ostf1
8.65e-08	-0.278321	0.339	0.448	0.00151708	Endothelial_2	Dnaja1
2.84e-32	-0.278749	0.162	0.363	4.98e-28	Endothelial_2	Tax1bp1
6.17e-36	-0.282784	0.129	0.338	1.08e-31	Endothelial_2	Atp6v1f
3.02e-26	-0.287005	0.145	0.329	5.29e-22	Endothelial_2	Cox17
2.44e-29	-0.288452	0.159	0.359	4.28e-25	Endothelial_2	Atp6v1g1
6.93e-19	-0.289322	0.216	0.384	1.22e-14	Endothelial_2	Mif
1.07e-27	-0.296455	0.159	0.354	1.87e-23	Endothelial_2	D8Ertd738e
1.47e-12	-0.296525	0.364	0.511	2.58e-08	Endothelial_2	Txn1
2.82e-11	-0.296729	0.482	0.62	4.95e-07	Endothelial_2	Rpl35
1.63e-28	-0.296881	0.14	0.333	2.85e-24	Endothelial_2	Eif5
5.16e-11	-0.297069	0.322	0.455	9.06e-07	Endothelial_2	H2-K1
1.71e-25	-0.30052	0.156	0.341	3.01e-21	Endothelial_2	Sri
3.51e-08	-0.302572	0.294	0.407	0.000616	Endothelial_2	Dbi
5.36e-30	-0.308568	0.117	0.307	9.41e-26	Endothelial_2	1810058I24Rik
8.02e-29	-0.312017	0.275	0.491	1.41e-24	Endothelial_2	Arpc3
1.46e-12	-0.312853	0.191	0.323	2.56e-08	Endothelial_2	Hmgb2
2.84e-25	-0.315311	0.247	0.446	4.98e-21	Endothelial_2	Sub1
2.28e-25	-0.315326	0.124	0.305	4e-21	Endothelial_2	Srp9
1.44e-30	-0.319227	0.131	0.33	2.53e-26	Endothelial_2	Bnip3l
1.25e-22	-0.320336	0.137	0.309	2.18e-18	Endothelial_2	Eif4ebp1
1.19e-24	-0.322569	0.218	0.412	2.08e-20	Endothelial_2	Arpc1b
1.26e-32	-0.322674	0.227	0.451	2.21e-28	Endothelial_2	Map1lc3b
2.51e-12	-0.322783	0.269	0.408	4.4e-08	Endothelial_2	Aprt
4.91e-19	-0.326635	0.121	0.272	8.62e-15	Endothelial_2	Taldo1
3.25e-18	-0.338233	0.263	0.436	5.69e-14	Endothelial_2	Atox1
1.83e-18	-0.340623	0.138	0.291	3.22e-14	Endothelial_2	Pnrc1
6.59e-24	-0.343512	0.325	0.529	1.16e-19	Endothelial_2	Pfn1
4.71e-14	-0.351876	0.255	0.405	8.26e-10	Endothelial_2	Ssr4
1.87e-15	-0.354713	0.795	0.667	3.27e-11	Endothelial_2	S100a6
1.1e-24	-0.354816	0.303	0.51	1.93e-20	Endothelial_2	Rpl36al
9.67e-21	-0.366157	0.235	0.418	1.7e-16	Endothelial_2	Sec61b
7.75e-22	-0.368115	0.218	0.404	1.36e-17	Endothelial_2	Ost4
8.23e-22	-0.374834	0.221	0.407	1.44e-17	Endothelial_2	Uqcrq
2.52e-18	-0.379349	0.518	0.69	4.42e-14	Endothelial_2	Rps25
2.38e-10	-0.381507	0.379	0.512	4.17e-06	Endothelial_2	Hsp90aa1
8.05e-20	-0.390844	0.359	0.546	1.41e-15	Endothelial_2	Sec61g
2.57e-26	-0.399956	0.801	0.612	4.51e-22	Endothelial_2	Prl2b1
2.72e-16	-0.400923	0.143	0.286	4.77e-12	Endothelial_2	Ifrd1
1.42e-25	-0.4027	0.26	0.468	2.5e-21	Endothelial_2	Npc2
1.6e-26	-0.41301	0.109	0.289	2.81e-22	Endothelial_2	Ralbp1
3.82e-15	-0.41976	0.138	0.272	6.71e-11	Endothelial_2	Cited1
3.08e-16	-0.422768	0.121	0.251	5.4e-12	Endothelial_2	Fthl17a
6.68e-09	-0.423576	0.306	0.415	0.000117	Endothelial_2	Krt8
2.99e-10	-0.430086	0.205	0.316	5.25e-06	Endothelial_2	Cd9
6.6e-18	-0.435924	0.202	0.366	1.16e-13	Endothelial_2	Sin3b
1.01e-14	-0.443461	0.638	0.758	1.76e-10	Endothelial_2	Rplp2
1.85e-24	-0.447021	0.182	0.374	3.25e-20	Endothelial_2	Hist1h2bc
7.43e-07	-0.449666	0.397	0.498	0.0130367	Endothelial_2	Calr
3.11e-15	-0.476439	0.608	0.729	5.46e-11	Endothelial_2	Rpl10
4.46e-18	-0.481145	0.137	0.283	7.83e-14	Endothelial_2	Basp1
1.31e-16	-0.492321	0.198	0.351	2.29e-12	Endothelial_2	Mcl1
2.18e-13	-0.495451	0.39	0.533	3.82e-09	Endothelial_2	Lgals3
5.76e-12	-0.535878	0.317	0.429	1.01e-07	Endothelial_2	Krt18
9.54e-19	-0.574152	0.199	0.352	1.67e-14	Endothelial_2	Sbsn
2.44e-13	-0.577481	0.168	0.271	4.28e-09	Endothelial_2	Fxyd5
1.23e-43	-0.579631	0.997	0.865	2.16e-39	Endothelial_2	Tmsb4x
8.43e-27	-0.652454	0.165	0.351	1.48e-22	Endothelial_2	Cited2
9.53e-29	-0.679811	0.121	0.308	1.67e-24	Endothelial_2	Rhox6
0	3.4361	0.68	0.085	0	Stromal_1	Gm26917
1.7e-114	1.57802	0.747	0.53	2.98e-110	Stromal_1	Meg3
1.56e-94	1.48203	0.586	0.225	2.73e-90	Stromal_1	Neat1
1.54e-99	1.07741	0.362	0.075	2.7e-95	Stromal_1	Kcnq1ot1
1.02e-42	0.985615	0.645	0.432	1.78e-38	Stromal_1	Col4a1
7.9e-116	0.89461	0.372	0.096	1.39e-111	Stromal_1	Errfi1
1.04e-107	0.851209	0.476	0.202	1.83e-103	Stromal_1	Gm47283
1.66e-38	0.820109	0.696	0.527	2.91e-34	Stromal_1	Jun
4.3e-97	0.793174	0.367	0.092	7.54e-93	Stromal_1	Dst
2.22e-46	0.782552	0.456	0.303	3.9e-42	Stromal_1	Peg3
5.22e-58	0.767446	0.43	0.209	9.16e-54	Stromal_1	Rian
9.65e-37	0.760177	0.32	0.138	1.69e-32	Stromal_1	Xist
4.99e-50	0.747401	0.25	0.111	8.76e-46	Stromal_1	Ccn2
4.68e-90	0.742676	0.573	0.282	8.22e-86	Stromal_1	Son
1.26e-43	0.712637	0.512	0.293	2.21e-39	Stromal_1	Ahnak
1.56e-59	0.65085	0.498	0.258	2.73e-55	Stromal_1	Rsrp1
6.49e-74	0.632658	0.547	0.277	1.14e-69	Stromal_1	Srrm2
1.69e-66	0.627721	0.292	0.101	2.97e-62	Stromal_1	Hk2
5.31e-82	0.625506	0.418	0.129	9.32e-78	Stromal_1	Prpf4b
3.04e-26	0.593854	0.47	0.326	5.34e-22	Stromal_1	Col4a2
7.41e-21	0.582166	0.486	0.353	1.3e-16	Stromal_1	Fosb
1.91e-34	0.559798	0.393	0.207	3.35e-30	Stromal_1	Ccn1
1.73e-84	0.55734	0.36	0.087	3.03e-80	Stromal_1	Golga4
6.08e-82	0.549935	0.35	0.091	1.07e-77	Stromal_1	Utrn
4.88e-64	0.526579	0.434	0.156	8.55e-60	Stromal_1	Nisch
5.98e-56	0.526516	0.327	0.113	1.05e-51	Stromal_1	AC149090.1
8.74e-14	0.52147	0.437	0.322	1.53e-09	Stromal_1	Apob
2.75e-43	0.510892	0.51	0.31	4.83e-39	Stromal_1	Rrbp1
2.91e-72	0.509257	0.351	0.097	5.1e-68	Stromal_1	Golgb1
3.09e-32	0.505155	0.434	0.232	5.42e-28	Stromal_1	Tpm1
5.93e-32	0.495112	0.379	0.23	1.04e-27	Stromal_1	Plagl1
3.03e-53	0.484838	0.35	0.132	5.31e-49	Stromal_1	Cd2ap
4.48e-39	0.473857	0.311	0.134	7.86e-35	Stromal_1	Lamc1
1.99e-66	0.46027	0.362	0.099	3.5e-62	Stromal_1	Ktn1
7.42e-53	0.432298	0.323	0.11	1.3e-48	Stromal_1	Mycbp2
3.67e-36	0.429347	0.427	0.19	6.44e-32	Stromal_1	Spag9
6.47e-41	0.426761	0.36	0.199	1.14e-36	Stromal_1	Luc7l2
1.49e-26	0.415146	0.402	0.216	2.62e-22	Stromal_1	Slc38a2
1.18e-30	0.398057	0.421	0.215	2.07e-26	Stromal_1	Clk1
7.92e-38	0.397933	0.421	0.191	1.39e-33	Stromal_1	Prrc2c
6.44e-52	0.397458	0.313	0.088	1.13e-47	Stromal_1	Afdn
1.41e-40	0.394834	0.348	0.142	2.47e-36	Stromal_1	Arglu1
4.66e-19	0.380054	0.446	0.272	8.17e-15	Stromal_1	Cald1
1.13e-38	0.37155	0.367	0.156	1.99e-34	Stromal_1	Snrnp70
1.37e-47	0.37152	0.432	0.165	2.4e-43	Stromal_1	Nktr
2.6e-49	0.371082	0.26	0.074	4.56e-45	Stromal_1	Akap9
3.41e-21	0.36985	0.311	0.157	5.98e-17	Stromal_1	Smad7
2.8e-18	0.369516	0.888	0.775	4.92e-14	Stromal_1	Afp
1.14e-45	0.367819	0.329	0.116	1.99e-41	Stromal_1	Ccnl2
2.44e-25	0.366928	0.497	0.373	4.28e-21	Stromal_1	Hnrnpa2b1
7.37e-42	0.360755	0.311	0.111	1.29e-37	Stromal_1	Ankrd17
8.42e-36	0.359182	0.362	0.175	1.48e-31	Stromal_1	Srsf11
4.41e-28	0.356924	0.28	0.137	7.74e-24	Stromal_1	Tut4
4.78e-53	0.354904	0.287	0.079	8.38e-49	Stromal_1	Zcchc7
8.43e-27	0.351191	0.337	0.154	1.48e-22	Stromal_1	Macf1
1.37e-58	0.351091	0.26	0.057	2.4e-54	Stromal_1	Paxbp1
3.77e-17	0.349917	0.521	0.398	6.61e-13	Stromal_1	Rbm39
1.08e-23	0.343803	0.383	0.247	1.9e-19	Stromal_1	Fus
2.63e-29	0.343056	0.444	0.223	4.61e-25	Stromal_1	Sptbn1
1.42e-36	0.333562	0.295	0.11	2.49e-32	Stromal_1	Pnisr
8.2e-26	0.333453	0.302	0.142	1.44e-21	Stromal_1	Rock2
4.91e-41	0.327505	0.29	0.098	8.62e-37	Stromal_1	Usp34
1.07e-48	0.327113	0.252	0.063	1.88e-44	Stromal_1	Nbeal1
1.98e-24	0.322937	0.348	0.171	3.47e-20	Stromal_1	Rbm25
1.73e-22	0.321335	0.325	0.163	3.04e-18	Stromal_1	Ankrd11
9.13e-30	0.316536	0.266	0.138	1.6e-25	Stromal_1	Brd2
9.35e-42	0.314423	0.267	0.077	1.64e-37	Stromal_1	Kmt2a
3.07e-42	0.313158	0.252	0.081	5.39e-38	Stromal_1	Ttc14
1.8e-22	0.308518	0.397	0.224	3.15e-18	Stromal_1	Mbnl2
1.22e-36	0.306236	0.285	0.104	2.14e-32	Stromal_1	Nufip2
6.71e-48	0.304196	0.259	0.065	1.18e-43	Stromal_1	Srek1
3.27e-40	0.300695	0.262	0.082	5.73e-36	Stromal_1	Cdk12
5.36e-26	0.300385	0.264	0.11	9.41e-22	Stromal_1	Atrx
4.73e-30	0.297742	0.288	0.121	8.3e-26	Stromal_1	Acin1
1.51e-26	0.294595	0.283	0.126	2.64e-22	Stromal_1	Bclaf1
8.49e-23	0.294459	0.267	0.147	1.49e-18	Stromal_1	Rbpms
5.45e-27	0.291113	0.407	0.204	9.57e-23	Stromal_1	Ccnl1
8.12e-18	0.281919	0.301	0.165	1.43e-13	Stromal_1	Tra2a
2.78e-32	0.280924	0.253	0.098	4.88e-28	Stromal_1	Huwe1
4.97e-20	0.277632	0.301	0.157	8.72e-16	Stromal_1	Ythdc1
1.87e-17	0.277464	0.376	0.249	3.28e-13	Stromal_1	Hnrnpu
3.46e-21	0.275586	0.276	0.127	6.07e-17	Stromal_1	Grb10
1.35e-29	0.275446	0.271	0.107	2.38e-25	Stromal_1	Nsd1
5.12e-24	0.275307	0.302	0.141	8.99e-20	Stromal_1	Ddx17
2.73e-36	0.274843	0.257	0.081	4.8e-32	Stromal_1	Ascc3
3.87e-27	0.272868	0.257	0.104	6.79e-23	Stromal_1	Tnrc6a
4.96e-13	0.272171	0.722	0.573	8.71e-09	Stromal_1	Col1a2
2.28e-27	0.271522	0.276	0.111	4.01e-23	Stromal_1	Bptf
8.76e-21	0.256346	0.287	0.145	1.54e-16	Stromal_1	Aff4
2.56e-17	0.25561	0.297	0.168	4.49e-13	Stromal_1	Hnrnph1
9.29e-22	0.254878	0.281	0.127	1.63e-17	Stromal_1	Pkn2
1.61e-11	0.253267	0.364	0.244	2.82e-07	Stromal_1	Sf3b1
9.8e-16	-0.251784	0.177	0.333	1.72e-11	Stromal_1	Ndufa4
1.46e-13	-0.253583	0.166	0.302	2.56e-09	Stromal_1	Ubxn1
2.27e-11	-0.253635	0.227	0.361	3.99e-07	Stromal_1	Rps27l
2.19e-10	-0.254468	0.248	0.374	3.85e-06	Stromal_1	Anxa5
3.65e-12	-0.254683	0.191	0.321	6.4e-08	Stromal_1	Uqcr10
1.8e-13	-0.254743	0.156	0.282	3.16e-09	Stromal_1	Anp32b
7.62e-17	-0.255678	0.11	0.251	1.34e-12	Stromal_1	Tmem167
5.76e-24	-0.256266	0.08	0.25	1.01e-19	Stromal_1	Brk1
0	4.54898	0.914	0.082	0	Megakaryocyte	Pf4
0	3.10483	0.951	0.042	0	Megakaryocyte	Nrgn
0	2.94199	1	0.866	0	Megakaryocyte	Tmsb4x
0	2.47107	0.831	0.007	0	Megakaryocyte	Gp9
0	2.44287	0.94	0.293	0	Megakaryocyte	Cd9
0	2.33075	0.763	0.018	0	Megakaryocyte	Clec1b
0	2.26177	0.652	0.015	0	Megakaryocyte	Ppbp
0	2.25483	0.836	0.098	0	Megakaryocyte	Myl9
0	2.1955	0.896	0.19	0	Megakaryocyte	Gng11
0	2.1261	0.974	0.723	0	Megakaryocyte	Myl6
0	2.05724	0.76	0.012	0	Megakaryocyte	Itga2b
0	1.89759	0.718	0.056	0	Megakaryocyte	Rgs10
0	1.87861	0.692	0.004	0	Megakaryocyte	Treml1
0	1.75087	0.812	0.45	0	Megakaryocyte	Gpx4
0	1.68749	0.825	0.284	0	Megakaryocyte	1810058I24Rik
3.5e-323	1.63987	0.831	0.353	6.0672e-319	Megakaryocyte	Hist1h2bc
2.38362836e-315	1.52316	0.805	0.391	4.181599230984e-311	Megakaryocyte	Tsc22d1
2.07e-223	1.4726	0.694	0.116	3.63e-219	Megakaryocyte	Plek
2.51e-254	1.4688	0.965	0.813	4.4e-250	Megakaryocyte	Actg1
0	1.46535	0.628	0.184	0	Megakaryocyte	Ywhah
5.41e-270	1.43643	0.696	0.159	9.5e-266	Megakaryocyte	Ctla2b
0	1.43551	0.965	0.729	0	Megakaryocyte	Gnas
0	1.41665	0.681	0.091	0	Megakaryocyte	Clu
0	1.41602	0.568	0.057	0	Megakaryocyte	Fermt3
5.7e-202	1.40215	0.678	0.22	1e-197	Megakaryocyte	Hist1h1c
0	1.38736	0.566	0.007	0	Megakaryocyte	Alox12
5.19e-279	1.3716	0.745	0.373	9.11e-275	Megakaryocyte	Atpif1
1.32e-193	1.25997	0.993	0.811	2.32e-189	Megakaryocyte	mt-Co1
1.02e-256	1.24774	0.738	0.361	1.78e-252	Megakaryocyte	Tpm4
0	1.24532	0.679	0.1	0	Megakaryocyte	Aldh2
3.2e-205	1.23443	0.368	0.065	5.61e-201	Megakaryocyte	Tuba4a
4.4e-208	1.22158	0.78	0.514	7.72e-204	Megakaryocyte	Pfn1
2.67e-239	1.21904	0.627	0.148	4.68e-235	Megakaryocyte	Zyx
1.03e-223	1.18675	0.774	0.445	1.81e-219	Megakaryocyte	Sh3bgrl3
1.52e-243	1.16963	0.552	0.204	2.66e-239	Megakaryocyte	Tln1
3.5e-196	1.1354	0.658	0.228	6.14e-192	Megakaryocyte	Tspo
5.17e-177	1.09516	0.663	0.127	9.06e-173	Megakaryocyte	Thbs1
3.35e-202	1.09054	0.424	0.088	5.88e-198	Megakaryocyte	Rasgrp2
8.07e-285	1.08716	0.627	0.142	1.41e-280	Megakaryocyte	Pttg1ip
6.14e-254	1.05671	0.501	0.114	1.08e-249	Megakaryocyte	Rsu1
6.82e-108	1.04243	0.561	0.237	1.2e-103	Megakaryocyte	Tpm2
4.31e-286	1.0423	0.501	0.04	7.57e-282	Megakaryocyte	Parvb
3.42e-236	1.0376	0.605	0.17	6e-232	Megakaryocyte	Cnn2
1.26e-192	1.01081	1	0.88	2.21e-188	Megakaryocyte	Ctla2a
1.96e-247	1.00531	0.485	0.055	3.45e-243	Megakaryocyte	Itgb3
0	1.00314	0.426	0.001	0	Megakaryocyte	Gp5
1.39e-179	1.00276	0.579	0.27	2.44e-175	Megakaryocyte	Esd
5.16e-114	0.997489	0.75	0.409	9.06e-110	Megakaryocyte	S100a10
6.06e-173	0.961998	0.463	0.065	1.06e-168	Megakaryocyte	Hist1h4i
3.12e-147	0.957241	0.508	0.101	5.47e-143	Megakaryocyte	Cavin2
4.35e-209	0.932462	0.375	0.025	7.64e-205	Megakaryocyte	Prkar2b
3.03e-111	0.859763	0.789	0.507	5.32e-107	Megakaryocyte	Itm2b
1.52e-96	0.856267	0.601	0.256	2.67e-92	Megakaryocyte	Taldo1
2.19e-114	0.850881	0.991	0.773	3.84e-110	Megakaryocyte	mt-Co2
1.61e-104	0.849563	0.592	0.267	2.83e-100	Megakaryocyte	Cyb5a
4.26e-216	0.829524	0.457	0.062	7.47e-212	Megakaryocyte	Bin1
4.72e-177	0.822482	0.392	0.104	8.28e-173	Megakaryocyte	Bin2
5.38e-86	0.821377	0.599	0.268	9.44e-82	Megakaryocyte	Cald1
5.6e-71	0.812272	0.576	0.284	9.83e-67	Megakaryocyte	Cyba
1.05e-103	0.80817	0.477	0.292	1.85e-99	Megakaryocyte	Rap1b
5.48e-132	0.80789	0.634	0.163	9.61e-128	Megakaryocyte	Fcer1g
8.44e-186	0.786629	0.37	0.037	1.48e-181	Megakaryocyte	Gas2l1
4.07e-97	0.785098	0.623	0.276	7.13e-93	Megakaryocyte	Itgb1
3.37e-188	0.772879	0.461	0.091	5.91e-184	Megakaryocyte	2023-03-02
3.42e-192	0.75334	0.454	0.099	6e-188	Megakaryocyte	Nptn
2.05e-161	0.751789	0.388	0.122	3.6e-157	Megakaryocyte	Lsm12
7.07e-131	0.747433	0.384	0.043	1.24e-126	Megakaryocyte	Snca
3.4e-79	0.742595	0.534	0.217	5.96e-75	Megakaryocyte	Arhgdib
7.79e-99	0.741756	0.654	0.422	1.37e-94	Megakaryocyte	Ybx1
2.62e-77	0.736634	0.581	0.352	4.59e-73	Megakaryocyte	Tuba1a
8.64e-277	0.723262	0.368	0.003	1.52e-272	Megakaryocyte	Gp1bb
7.17e-185	0.721893	0.366	0.03	1.26e-180	Megakaryocyte	Rida
9.65e-155	0.71512	0.328	0.039	1.69e-150	Megakaryocyte	Tmem40
4.14e-88	0.70428	0.996	0.84	7.26e-84	Megakaryocyte	mt-Co3
3.19e-76	0.686656	0.519	0.249	5.59e-72	Megakaryocyte	Myh9
2.36e-126	0.683411	0.392	0.104	4.15e-122	Megakaryocyte	Tgfb1
1.01e-63	0.681471	0.599	0.38	1.76e-59	Megakaryocyte	Dstn
7.2e-123	0.670722	0.421	0.123	1.26e-118	Megakaryocyte	Ccnd3
1.13e-60	0.668924	0.714	0.45	1.98e-56	Megakaryocyte	Tagln2
5.97e-169	0.665084	0.341	0.025	1.05e-164	Megakaryocyte	Vwf
8.43e-84	0.663977	0.559	0.284	1.48e-79	Megakaryocyte	Selenow
4.34e-197	0.662529	0.322	0.009	7.61e-193	Megakaryocyte	Rbpms2
7.04e-96	0.659279	0.523	0.227	1.23e-91	Megakaryocyte	Dap
5.6e-83	0.658369	0.995	0.845	9.82e-79	Megakaryocyte	mt-Atp6
3.05e-145	0.648691	0.273	0.014	5.35e-141	Megakaryocyte	Rab27b
3.28e-87	0.64092	0.459	0.153	5.75e-83	Megakaryocyte	Flna
9.6e-82	0.638995	0.694	0.494	1.68e-77	Megakaryocyte	Cfl1
1.9e-153	0.62988	0.273	0.01	3.34e-149	Megakaryocyte	Rgs18
1.37e-82	0.629728	0.483	0.217	2.41e-78	Megakaryocyte	Prr13
4.23e-164	0.624847	0.335	0.033	7.41e-160	Megakaryocyte	Uba7
2.68e-106	0.622115	0.306	0.075	4.7e-102	Megakaryocyte	Gclm
2.78e-61	0.615414	0.552	0.239	4.87e-57	Megakaryocyte	Cd81
1.62e-191	0.613882	0.282	0.004	2.85e-187	Megakaryocyte	Slc6a4
5.52e-94	0.612715	0.499	0.308	9.68e-90	Megakaryocyte	Rac1
4.21e-110	0.608752	0.337	0.085	7.39e-106	Megakaryocyte	Cdkn2d
1.56e-57	0.596433	0.404	0.129	2.73e-53	Megakaryocyte	Ptpn18
2.38e-124	0.590029	0.324	0.05	4.17e-120	Megakaryocyte	Rabgap1l
5.85e-237	0.586372	0.293	0.001	1.03e-232	Megakaryocyte	Gp6
2.07e-233	0.582708	0.291	0.001	3.62e-229	Megakaryocyte	Tubb1
5.42e-99	0.58228	0.423	0.142	9.51e-95	Megakaryocyte	Ilk
0	3.15403	0.99	0.585	0	Fibroblast	Col1a1
0	2.55732	0.986	0.566	0	Fibroblast	Col3a1
0	2.54331	0.998	0.565	0	Fibroblast	Col1a2
3.99e-248	1.48471	0.994	0.71	6.99e-244	Fibroblast	Sparc
1.03e-299	1.41302	0.633	0.136	1.81e-295	Fibroblast	Col6a3
6.39e-251	1.28912	0.654	0.172	1.12e-246	Fibroblast	Col5a2
9.1e-272	1.25748	0.645	0.138	1.6e-267	Fibroblast	Col5a1
1.39e-143	1.20416	0.709	0.297	2.44e-139	Fibroblast	Lum
3.49e-135	1.17143	0.874	0.481	6.13e-131	Fibroblast	Dcn
1.71e-228	1.14964	0.583	0.124	2.99e-224	Fibroblast	Col6a1
6.64e-133	1.14644	0.779	0.43	1.16e-128	Fibroblast	Fn1
2.42e-110	1.10811	0.808	0.42	4.24e-106	Fibroblast	Dlk1
3.09e-150	1.07421	0.573	0.226	5.41e-146	Fibroblast	Itm2a
1.87e-178	1.00011	0.534	0.133	3.28e-174	Fibroblast	Col6a2
9.31e-153	0.979295	0.544	0.147	1.63e-148	Fibroblast	Gpc3
1.46e-88	0.948492	0.771	0.463	2.56e-84	Fibroblast	Vim
6.05e-127	0.891198	0.462	0.114	1.06e-122	Fibroblast	Postn
2.38e-55	0.879711	0.697	0.431	4.17e-51	Fibroblast	Col4a1
4.24e-102	0.851505	0.579	0.225	7.44e-98	Fibroblast	Plagl1
3.34e-104	0.820485	0.489	0.174	5.85e-100	Fibroblast	Fstl1
3.29e-89	0.78354	0.625	0.364	5.77e-85	Fibroblast	Serpinh1
2.19e-67	0.744006	0.866	0.732	3.84e-63	Fibroblast	Gnas
1.29e-59	0.732107	0.363	0.165	2.26e-55	Fibroblast	Nnat
1.05e-83	0.715137	0.99	0.743	1.83e-79	Fibroblast	H19
1.18e-73	0.689835	0.307	0.08	2.07e-69	Fibroblast	Ptn
2.08e-112	0.62868	0.317	0.053	3.65e-108	Fibroblast	Fbn2
1.08e-50	0.616327	0.503	0.354	1.9e-46	Fibroblast	Tuba1a
1.85e-35	0.611763	0.538	0.325	3.25e-31	Fibroblast	Col4a2
3.87e-36	0.605532	0.586	0.401	6.79e-32	Fibroblast	Ier2
2.4e-43	0.60433	0.499	0.244	4.21e-39	Fibroblast	Acta2
6.17e-98	0.594007	0.346	0.08	1.08e-93	Fibroblast	Pcolce
1.03e-43	0.581906	0.371	0.187	1.8e-39	Fibroblast	Csrp2
9.23e-38	0.577719	0.515	0.294	1.62e-33	Fibroblast	Ahnak
2.82e-81	0.571559	0.373	0.117	4.94e-77	Fibroblast	Rcn3
6.3e-57	0.541459	0.377	0.134	1.11e-52	Fibroblast	Bgn
1.25e-33	0.541301	0.526	0.302	2.19e-29	Fibroblast	Peg3
8.62e-36	0.539645	0.755	0.514	1.51e-31	Fibroblast	Fos
1.25e-22	0.529185	0.586	0.421	2.19e-18	Fibroblast	Crip1
1.2e-60	0.526496	0.299	0.078	2.1e-56	Fibroblast	Col12a1
4.24e-95	0.526154	0.322	0.061	7.44e-91	Fibroblast	Col16a1
2.38e-82	0.515381	0.315	0.066	4.17e-78	Fibroblast	Mfap2
1.68e-64	0.512741	0.332	0.09	2.95e-60	Fibroblast	Lox
4.18e-44	0.506514	0.903	0.665	7.34e-40	Fibroblast	S100a6
5.23e-68	0.50588	0.944	0.633	9.18e-64	Fibroblast	Igf2
1.67e-35	0.502473	0.4	0.173	2.93e-31	Fibroblast	Mgp
5.94e-86	0.497576	0.301	0.055	1.04e-81	Fibroblast	Fbn1
3.14e-29	0.483564	0.258	0.102	5.5e-25	Fibroblast	Nupr1
6.03e-28	0.471126	0.584	0.361	1.06e-23	Fibroblast	Egr1
1.32e-20	0.46771	0.682	0.521	2.31e-16	Fibroblast	Lgals1
4.48e-53	0.467678	0.833	0.528	7.85e-49	Fibroblast	Meg3
1.54e-39	0.457086	0.278	0.081	2.7e-35	Fibroblast	Aebp1
4.4e-26	0.450655	0.61	0.469	7.73e-22	Fibroblast	Bsg
4.68e-40	0.449171	0.317	0.126	8.22e-36	Fibroblast	Tgfbi
4.68e-34	0.446617	0.289	0.112	8.2e-30	Fibroblast	Ndufa4l2
2e-33	0.440356	0.439	0.258	3.51e-29	Fibroblast	Nedd4
5.44e-88	0.435953	0.287	0.037	9.53e-84	Fibroblast	Col4a5
1.98e-24	0.430636	0.46	0.26	3.47e-20	Fibroblast	Mest
2.4e-25	0.423068	0.373	0.208	4.21e-21	Fibroblast	Ccn1
6.51e-24	0.406544	0.46	0.282	1.14e-19	Fibroblast	Itgb1
1.06e-33	0.404099	0.911	0.775	1.86e-29	Fibroblast	Afp
9.25e-28	0.397663	0.344	0.166	1.62e-23	Fibroblast	Igf2r
6.65e-33	0.395266	0.346	0.161	1.17e-28	Fibroblast	Ppic
6.06e-32	0.393301	0.969	0.841	1.06e-27	Fibroblast	mt-Co3
2.43e-16	0.392535	0.565	0.415	4.27e-12	Fibroblast	S100a10
8.52e-34	0.37704	0.313	0.127	1.49e-29	Fibroblast	Grb10
4.81e-22	0.376158	0.435	0.243	8.43e-18	Fibroblast	Cd81
6.73e-26	0.37144	0.375	0.196	1.18e-21	Fibroblast	Lmna
2.56e-36	0.371123	0.315	0.13	4.5e-32	Fibroblast	Ckap4
2.61e-49	0.366613	0.258	0.061	4.58e-45	Fibroblast	Loxl2
2.49e-37	0.361535	0.278	0.123	4.37e-33	Fibroblast	Selenom
1.19e-33	0.353851	0.977	0.846	2.09e-29	Fibroblast	mt-Atp6
3.12e-21	0.344083	0.827	0.638	5.47e-17	Fibroblast	mt-Cytb
6.38e-21	0.343477	0.313	0.162	1.12e-16	Fibroblast	Emp3
1.44e-24	0.322821	0.252	0.113	2.52e-20	Fibroblast	Cavin3
2.09e-19	0.316734	0.34	0.205	3.67e-15	Fibroblast	App
2.45e-21	0.31179	0.303	0.158	4.3e-17	Fibroblast	Flna
4.34e-16	0.307245	0.421	0.313	7.62e-12	Fibroblast	Rrbp1
2.53e-21	0.302555	0.289	0.134	4.45e-17	Fibroblast	Pmp22
1.06e-23	0.297674	0.305	0.131	1.87e-19	Fibroblast	Emp1
6.05e-11	0.296899	0.614	0.507	1.06e-06	Fibroblast	mt-Nd4
1.32e-19	0.296301	0.322	0.184	2.31e-15	Fibroblast	Calu
3.59e-18	0.289975	0.256	0.127	6.31e-14	Fibroblast	Nid1
7.34e-13	0.282331	0.581	0.476	1.29e-08	Fibroblast	Trf
1.23e-22	0.276657	0.299	0.127	2.15e-18	Fibroblast	Cpe
1.72e-11	0.275378	0.414	0.274	3.01e-07	Fibroblast	Cald1
4.35e-14	0.267355	0.309	0.181	7.63e-10	Fibroblast	Timp2
8.67e-16	0.264854	0.701	0.527	1.52e-11	Fibroblast	Jun
1.55e-10	0.262023	0.511	0.382	2.73e-06	Fibroblast	Ctsd
4.31e-12	0.254249	0.4	0.299	7.56e-08	Fibroblast	Ptms
1.14e-11	0.251647	0.307	0.186	1.99e-07	Fibroblast	Mfge8
8.97e-08	-0.250101	0.384	0.506	0.00157406	Fibroblast	Rpl36al
1.94e-10	-0.252431	0.175	0.302	3.41e-06	Fibroblast	Srp9
1.31e-09	-0.253066	0.258	0.392	2.3e-05	Fibroblast	Srsf5
2.8e-09	-0.254285	0.208	0.334	4.92e-05	Fibroblast	Bst2
1.69e-10	-0.257884	0.32	0.465	2.96e-06	Fibroblast	Arpc2
9.73e-11	-0.258685	0.216	0.351	1.71e-06	Fibroblast	D8Ertd738e
1.48e-13	-0.260115	0.175	0.324	2.59e-09	Fibroblast	Cox5a
5.31e-11	-0.264064	0.427	0.58	9.32e-07	Fibroblast	Cox8a
1.02e-10	-0.264332	0.282	0.428	1.79e-06	Fibroblast	Atp5md
1.04e-06	-0.266124	0.27	0.374	0.0183293	Fibroblast	Hspe1
1.57e-201	4.71758	0.294	0.05	2.75e-197	Erythroid_Precursor_1	Hbb-y
1.07e-155	4.42896	0.271	0.019	1.87e-151	Erythroid_Precursor_1	Hba-x
0	3.22873	0.994	0.379	0	Erythroid_Precursor_1	Hba-a1
0	2.99929	0.985	0.335	0	Erythroid_Precursor_1	Hba-a2
0	2.89009	0.989	0.64	0	Erythroid_Precursor_1	Hbb-bs
4.09e-205	0.934469	0.922	0.312	7.17e-201	Erythroid_Precursor_1	Hbb-bt
1.2e-73	0.291852	0.253	0.042	2.1e-69	Erythroid_Precursor_1	Alas2
3.21e-09	-0.250098	0.156	0.269	5.63e-05	Erythroid_Precursor_1	Bex3
1.48e-12	-0.250954	0.186	0.341	2.6e-08	Erythroid_Precursor_1	Eif4g2
1.78e-12	-0.252124	0.16	0.306	3.13e-08	Erythroid_Precursor_1	Akr1a1
1.48e-13	-0.25305	0.126	0.27	2.6e-09	Erythroid_Precursor_1	Vamp8
1.14e-10	-0.25447	0.162	0.298	2.01e-06	Erythroid_Precursor_1	Tubb5
2.88e-11	-0.255192	0.203	0.351	5.06e-07	Erythroid_Precursor_1	Cox6a1
3.09e-14	-0.256311	0.119	0.268	5.42e-10	Erythroid_Precursor_1	Txndc17
3.92e-13	-0.256725	0.132	0.277	6.88e-09	Erythroid_Precursor_1	Atp5o
4.75e-12	-0.256789	0.119	0.252	8.33e-08	Erythroid_Precursor_1	Atxn10
8.61e-15	-0.257377	0.134	0.293	1.51e-10	Erythroid_Precursor_1	Eif3h
3.76e-11	-0.257693	0.145	0.274	6.6e-07	Erythroid_Precursor_1	Lamp2
2.87e-16	-0.258467	0.121	0.287	5.04e-12	Erythroid_Precursor_1	Paip2
5.65e-18	-0.259656	0.102	0.271	9.92e-14	Erythroid_Precursor_1	Rab2a
2.26e-16	-0.260142	0.154	0.329	3.96e-12	Erythroid_Precursor_1	Ndufa13
1.02e-16	-0.261182	0.141	0.315	1.79e-12	Erythroid_Precursor_1	Arf1
3.91e-16	-0.261378	0.128	0.293	6.86e-12	Erythroid_Precursor_1	Pcbp2
2.13e-08	-0.262166	0.288	0.388	0.000374	Erythroid_Precursor_1	Gas5
8.84e-11	-0.263594	0.134	0.26	1.55e-06	Erythroid_Precursor_1	Myh9
2.6e-18	-0.263777	0.089	0.253	4.57e-14	Erythroid_Precursor_1	Psma2
2.65e-17	-0.265149	0.106	0.273	4.65e-13	Erythroid_Precursor_1	Snrpe
2.24e-13	-0.26713	0.134	0.279	3.94e-09	Erythroid_Precursor_1	Uqcr11
1.04e-07	-0.2677	0.234	0.334	0.00183171	Erythroid_Precursor_1	P4hb
1.45e-11	-0.268471	0.186	0.332	2.54e-07	Erythroid_Precursor_1	Ndufa4
6.33e-13	-0.268534	0.212	0.37	1.11e-08	Erythroid_Precursor_1	Eif5a
2.08e-16	-0.269925	0.136	0.305	3.64e-12	Erythroid_Precursor_1	Cnbp
4.54e-14	-0.27012	0.13	0.282	7.97e-10	Erythroid_Precursor_1	Anp32b
2.32e-17	-0.270906	0.119	0.289	4.07e-13	Erythroid_Precursor_1	Psma3
2.75e-08	-0.273563	0.264	0.387	0.000483	Erythroid_Precursor_1	Atpif1
6.39e-14	-0.273739	0.182	0.347	1.12e-09	Erythroid_Precursor_1	Rbx1
1.08e-13	-0.273756	0.128	0.27	1.89e-09	Erythroid_Precursor_1	Rhoc
3.56e-17	-0.274464	0.093	0.252	6.24e-13	Erythroid_Precursor_1	Spcs2
4.92e-19	-0.275699	0.097	0.271	8.63e-15	Erythroid_Precursor_1	Ptbp3
1.82e-14	-0.27646	0.177	0.341	3.2e-10	Erythroid_Precursor_1	Arf4
3.98e-18	-0.276693	0.091	0.253	6.98e-14	Erythroid_Precursor_1	Ube2l3
3.66e-15	-0.276947	0.145	0.309	6.42e-11	Erythroid_Precursor_1	Cox7b
5.45e-16	-0.278035	0.136	0.304	9.57e-12	Erythroid_Precursor_1	Ndufb9
1.28e-18	-0.278254	0.097	0.268	2.25e-14	Erythroid_Precursor_1	Chmp2a
1.49e-13	-0.278344	0.141	0.291	2.61e-09	Erythroid_Precursor_1	Hdlbp
1.54e-17	-0.279097	0.147	0.326	2.71e-13	Erythroid_Precursor_1	Arf5
3.43e-08	-0.279325	0.329	0.432	0.000602	Erythroid_Precursor_1	Tceal9
1.85e-14	-0.279619	0.214	0.388	3.24e-10	Erythroid_Precursor_1	Eif4a1
3.87e-17	-0.279694	0.145	0.323	6.79e-13	Erythroid_Precursor_1	Ndufa7
1.13e-11	-0.279934	0.162	0.304	1.97e-07	Erythroid_Precursor_1	1810058I24Rik
8.26e-18	-0.280307	0.089	0.25	1.45e-13	Erythroid_Precursor_1	Tmem167
4.25e-18	-0.280955	0.136	0.318	7.46e-14	Erythroid_Precursor_1	Rac1
6.98e-18	-0.281072	0.119	0.294	1.22e-13	Erythroid_Precursor_1	Tpm3
1.53e-19	-0.281205	0.084	0.254	2.68e-15	Erythroid_Precursor_1	Rtraf
5.03e-18	-0.281644	0.128	0.304	8.82e-14	Erythroid_Precursor_1	Eif3k
1.15e-19	-0.282496	0.089	0.262	2.03e-15	Erythroid_Precursor_1	Tbca
2.53e-15	-0.283288	0.152	0.316	4.43e-11	Erythroid_Precursor_1	Ywhaz
3.95e-18	-0.283364	0.866	0.747	6.92e-14	Erythroid_Precursor_1	H19
3.85e-15	-0.284039	0.134	0.295	6.76e-11	Erythroid_Precursor_1	Psma7
6.94e-15	-0.284195	0.143	0.302	1.22e-10	Erythroid_Precursor_1	Tmem258
2.93e-10	-0.2842	0.219	0.348	5.14e-06	Erythroid_Precursor_1	Morf4l2
1.07e-18	-0.286128	0.097	0.265	1.87e-14	Erythroid_Precursor_1	Actr3
1.16e-16	-0.286828	0.097	0.252	2.03e-12	Erythroid_Precursor_1	Sf3b1
4.26e-22	-0.287164	0.078	0.258	7.47e-18	Erythroid_Precursor_1	Ube2i
2.75e-14	-0.288539	0.158	0.31	4.82e-10	Erythroid_Precursor_1	Atp5k
1.17e-12	-0.289231	0.165	0.307	2.05e-08	Erythroid_Precursor_1	Swi5
7.04e-20	-0.29039	0.089	0.263	1.23e-15	Erythroid_Precursor_1	Snrpf
9.14e-20	-0.2927	0.113	0.294	1.6e-15	Erythroid_Precursor_1	Arpp19
8.32e-21	-0.294306	0.108	0.294	1.46e-16	Erythroid_Precursor_1	Psmb1
9.73e-19	-0.294815	0.093	0.261	1.71e-14	Erythroid_Precursor_1	Zfp706
1.64e-16	-0.2973	0.095	0.252	2.87e-12	Erythroid_Precursor_1	Sdcbp
1.88e-22	-0.298388	0.089	0.277	3.29e-18	Erythroid_Precursor_1	Atp5c1
4.46e-21	-0.298874	0.097	0.28	7.82e-17	Erythroid_Precursor_1	Polr1d
2.04e-14	-0.299694	0.169	0.327	3.58e-10	Erythroid_Precursor_1	Ldha
1.64e-15	-0.300539	0.165	0.333	2.87e-11	Erythroid_Precursor_1	Ywhae
7.67e-17	-0.302908	0.154	0.326	1.35e-12	Erythroid_Precursor_1	Bri3
2.35e-16	-0.302948	0.338	0.534	4.12e-12	Erythroid_Precursor_1	Oaz1
7.97e-20	-0.304329	0.113	0.296	1.4e-15	Erythroid_Precursor_1	Serbp1
1.26e-09	-0.305236	0.177	0.281	2.21e-05	Erythroid_Precursor_1	Maged1
3.51e-17	-0.305311	0.1	0.254	6.17e-13	Erythroid_Precursor_1	Hmgn2
1.8e-17	-0.306237	0.13	0.302	3.15e-13	Erythroid_Precursor_1	Ubxn1
7.36e-21	-0.306634	0.113	0.302	1.29e-16	Erythroid_Precursor_1	Arpc5
1.04e-08	-0.306767	0.361	0.476	0.000183	Erythroid_Precursor_1	Bsg
5.52e-18	-0.306838	0.141	0.317	9.68e-14	Erythroid_Precursor_1	Nedd8
1.23e-14	-0.307502	0.169	0.328	2.16e-10	Erythroid_Precursor_1	Fkbp1a
6.49e-19	-0.307545	0.143	0.329	1.14e-14	Erythroid_Precursor_1	Hnrnpf
3.07e-25	-0.308358	0.076	0.272	5.38e-21	Erythroid_Precursor_1	Scand1
3.69e-12	-0.308371	0.242	0.373	6.47e-08	Erythroid_Precursor_1	Anxa5
6.91e-15	-0.30872	0.147	0.306	1.21e-10	Erythroid_Precursor_1	Ptms
7.44e-17	-0.309517	0.154	0.331	1.31e-12	Erythroid_Precursor_1	Eif5
1.59e-18	-0.311161	0.128	0.301	2.79e-14	Erythroid_Precursor_1	Erp29
1.48e-19	-0.312415	0.121	0.298	2.61e-15	Erythroid_Precursor_1	Dnajb6
1.85e-17	-0.313749	0.175	0.362	3.24e-13	Erythroid_Precursor_1	Rps27l
2.84e-23	-0.313921	0.1	0.297	4.98e-19	Erythroid_Precursor_1	Capzb
1.2e-15	-0.314135	0.167	0.333	2.11e-11	Erythroid_Precursor_1	Clic1
7.64e-21	-0.315551	0.108	0.296	1.34e-16	Erythroid_Precursor_1	Son
1.25e-08	-0.317566	0.686	0.558	0.00022	Erythroid_Precursor_1	Ctsj
1.32e-10	-0.318607	0.18	0.28	2.32e-06	Erythroid_Precursor_1	Cald1
3.07e-20	-0.323146	0.126	0.313	5.38e-16	Erythroid_Precursor_1	Vapa
1.5e-11	-0.324526	0.13	0.254	2.64e-07	Erythroid_Precursor_1	S100a1
0	2.48081	0.965	0.005	0	T_Cell	Trbc2
0	2.45729	1	0.641	0	T_Cell	Rpl12
0	2.17566	1	0.891	0	T_Cell	Rps24
0	2.16925	1	0.87	0	T_Cell	Rplp1
0	2.12413	1	0.716	0	T_Cell	Rpsa
0	2.11493	1	0.757	0	T_Cell	Rps15a
0	2.0922	0.952	0.133	0	T_Cell	Vps37b
0	2.06456	1	0.829	0	T_Cell	Rps27
0	2.04118	0.998	0.729	0	T_Cell	Rps18
0	1.95918	1	0.852	0	T_Cell	Rps16
0	1.93158	1	0.758	0	T_Cell	Rps7
0	1.90807	0.904	0.012	0	T_Cell	Ms4a4b
0	1.90762	0.602	0.007	0	T_Cell	Trbc1
0	1.90358	0.998	0.764	0	T_Cell	Rpl30
0	1.90275	0.961	0.003	0	T_Cell	Cd3d
0	1.90192	0.897	0.064	0	T_Cell	Emb
0	1.87007	0.998	0.65	0	T_Cell	Rpl18
0	1.85702	0.858	0.01	0	T_Cell	Il7r
0	1.84567	0.998	0.747	0	T_Cell	Rplp2
0	1.83835	1	0.74	0	T_Cell	Rpl13a
0	1.83353	1	0.869	0	T_Cell	Rpl13
0	1.80685	0.998	0.712	0	T_Cell	Rps3
0	1.80188	1	0.777	0	T_Cell	Rpl18a
0	1.79261	0.998	0.83	0	T_Cell	Rps23
0	1.7909	0.998	0.605	0	T_Cell	Rpl3
0	1.7904	0.998	0.697	0	T_Cell	Rps4x
0	1.78959	1	0.811	0	T_Cell	Rps10
0	1.78863	1	0.81	0	T_Cell	Rpl17
0	1.78747	1	0.699	0	T_Cell	Rpl8
0	1.78105	1	0.838	0	T_Cell	Rps21
0	1.77649	1	0.81	0	T_Cell	Rpl32
0	1.77456	0.998	0.802	0	T_Cell	Rpl39
0	1.77101	1	0.698	0	T_Cell	Rps5
0	1.76561	0.998	0.797	0	T_Cell	Rps3a1
0	1.74503	1	0.804	0	T_Cell	Rps19
0	1.74482	0.998	0.626	0	T_Cell	Rpl5
0	1.74454	0.998	0.783	0	T_Cell	Rps13
0	1.73856	0.945	0.001	0	T_Cell	Cd3g
0	1.72226	0.991	0.526	0	T_Cell	Rpl36a
0	1.71773	1	0.84	0	T_Cell	Rpl19
0	1.6996	1	0.719	0	T_Cell	Rps9
0	1.67441	0.842	0.003	0	T_Cell	Lef1
0	1.67407	1	0.863	0	T_Cell	Rpl37a
0	1.66716	0.998	0.799	0	T_Cell	Rpl35a
0	1.66591	1	0.815	0	T_Cell	Rplp0
0	1.66234	0.998	0.738	0	T_Cell	Rpl21
4.7552296e-316	1.65893	0.998	0.859	8.34209932166e-312	T_Cell	Rps20
0	1.65253	1	0.76	0	T_Cell	Rpl9
0	1.65118	0.998	0.637	0	T_Cell	Rps6
0	1.64562	0.998	0.68	0	T_Cell	Rpl36
0	1.63784	1	0.835	0	T_Cell	Rpl27a
0	1.62682	1	0.843	0	T_Cell	Rps28
0	1.62234	0.996	0.547	0	T_Cell	Rpl22
0	1.60608	0.998	0.753	0	T_Cell	Rps11
0	1.60373	0.998	0.843	0	T_Cell	Rps14
0	1.59916	0.871	0.105	0	T_Cell	Gimap6
0	1.57105	0.998	0.607	0	T_Cell	Rpl10a
1.24e-251	1.56911	0.989	0.306	2.17e-247	T_Cell	Btg1
8.68e-285	1.54545	1	0.845	1.52e-280	T_Cell	mt-Atp6
6.3e-280	1.51563	0.709	0.052	1.11e-275	T_Cell	Ccr7
3.45e-295	1.51445	1	0.877	6.04e-291	T_Cell	Rps8
0	1.49817	0.998	0.682	0	T_Cell	Rps15
1.22e-180	1.49776	0.952	0.422	2.15e-176	T_Cell	Klf2
0	1.47317	0.821	0.101	0	T_Cell	Ifngr1
0	1.465	0.945	0.116	0	T_Cell	Ptpn18
0	1.45885	0.923	0.114	0	T_Cell	Ets1
3.51e-299	1.4519	0.989	0.606	6.16e-295	T_Cell	Rpl35
2.77e-302	1.45061	1	0.819	4.86e-298	T_Cell	Rpl34
0	1.44985	0.884	0.143	0	T_Cell	Smad7
0	1.43263	0.818	0.008	0	T_Cell	Trac
0	1.43197	0.755	0.044	0	T_Cell	Gm8369
0	1.42285	0.996	0.657	0	T_Cell	Rpl7
1.289237e-316	1.41973	0.998	0.723	2.261708435755e-312	T_Cell	Rps2
0	1.41323	1	0.759	0	T_Cell	Rpl11
0	1.40896	0.998	0.618	0	T_Cell	Rpl14
0	1.4054	1	0.662	0	T_Cell	Rpl27
2.87e-265	1.40291	0.998	0.892	5.04e-261	T_Cell	Fau
0	1.39873	0.915	0.117	0	T_Cell	H2-Q7
1.4978832850461e-310	1.39815	1	0.87	2.63e-306	T_Cell	Rps27a
4.22e-240	1.38261	1	0.841	7.4e-236	T_Cell	mt-Co3
0	1.37665	1	0.66	0	T_Cell	Rack1
0	1.37648	0.996	0.588	0	T_Cell	Rpl23a
5.3e-292	1.37108	1	0.752	9.3e-288	T_Cell	Rpl6
6.27e-283	1.36751	0.998	0.824	1.1e-278	T_Cell	Rpl37
3.36e-278	1.36391	0.998	0.772	5.9e-274	T_Cell	Rpl26
4.14e-207	1.36209	0.993	0.529	7.25e-203	T_Cell	Jund
6.14e-221	1.33985	1	0.812	1.08e-216	T_Cell	mt-Co1
0	1.33623	0.821	0.034	0	T_Cell	Ms4a6b
0	1.33214	0.873	0	0	T_Cell	Cd3e
6.55e-232	1.33135	1	0.774	1.15e-227	T_Cell	mt-Co2
1.52e-255	1.32624	0.998	0.735	2.67e-251	T_Cell	Rps26
0	1.32543	0.803	0.086	0	T_Cell	S1pr1
7.21e-254	1.32123	0.998	0.635	1.26e-249	T_Cell	mt-Cytb
1.37e-284	1.30913	1	0.842	2.41e-280	T_Cell	Rpl38
0	1.29655	0.998	0.498	0	T_Cell	Rpl4
0	1.2908	0.799	0.071	0	T_Cell	Hcst
1.43e-257	1.28612	0.956	0.269	2.51e-253	T_Cell	Pnrc1
0	1.25506	0.731	0.035	0	T_Cell	Cd2
1.63e-294	1.24509	0.735	0.059	2.87e-290	T_Cell	Satb1
0	1.23465	0.766	0.004	0	T_Cell	Tcf7
0	3.98639	0.925	0.13	0	Neutrophil_2	Cxcl2
0	3.07687	0.821	0.069	0	Neutrophil_2	Il1b
7.67e-274	2.80502	0.869	0.157	1.34e-269	Neutrophil_2	S100a8
1.49e-299	2.71215	0.695	0.041	2.62e-295	Neutrophil_2	Ccl3
1.99e-307	2.66303	0.862	0.098	3.5e-303	Neutrophil_2	S100a9
0	2.60751	0.812	0.079	0	Neutrophil_2	Ccrl2
1.15e-217	2.59195	0.656	0.064	2.03e-213	Neutrophil_2	G0s2
0	2.49481	0.79	0.065	0	Neutrophil_2	Cd14
2.3023e-320	2.43301	0.957	0.376	4.03900543e-316	Neutrophil_2	Cebpb
0	2.40036	0.937	0.139	0	Neutrophil_2	Tyrobp
7.5e-168	2.21124	0.505	0.043	1.32e-163	Neutrophil_2	Ccl4
0	2.18265	0.826	0.264	0	Neutrophil_2	Basp1
2.41e-249	2.08035	0.79	0.112	4.24e-245	Neutrophil_2	Il1r2
8.33e-185	2.01705	0.71	0.129	1.46e-180	Neutrophil_2	Thbs1
2.85e-257	2.0043	0.869	0.241	4.99e-253	Neutrophil_2	Pim1
1.05e-251	1.99308	0.962	0.307	1.84e-247	Neutrophil_2	Btg1
0	1.94267	0.794	0.049	0	Neutrophil_2	Hcar2
1.53e-227	1.91757	0.572	0.117	2.68e-223	Neutrophil_2	Hilpda
4.65e-279	1.89564	0.697	0.045	8.16e-275	Neutrophil_2	Slc7a11
2.49e-298	1.85345	0.799	0.109	4.36e-294	Neutrophil_2	Resf1
4.92e-256	1.84084	0.905	0.252	8.63e-252	Neutrophil_2	Fxyd5
1.31e-285	1.81251	0.907	0.332	2.3e-281	Neutrophil_2	Mcl1
2.75e-270	1.79938	0.674	0.045	4.82e-266	Neutrophil_2	Clec4e
0	1.79864	0.828	0.054	0	Neutrophil_2	Ccr1
2.52e-200	1.79461	0.948	0.539	4.43e-196	Neutrophil_2	Srgn
1.8e-240	1.79079	0.803	0.268	3.17e-236	Neutrophil_2	Ifrd1
5.88e-280	1.77961	0.864	0.12	1.03e-275	Neutrophil_2	Msrb1
1.18e-177	1.77897	0.552	0.051	2.08e-173	Neutrophil_2	Acod1
5.00447773303146e-310	1.74615	0.778	0.059	8.78e-306	Neutrophil_2	Clec4d
6.99e-233	1.72209	0.731	0.086	1.23e-228	Neutrophil_2	Lmnb1
0	1.69856	0.862	0.411	0	Neutrophil_2	Atp6v0c
1.51e-244	1.67737	0.733	0.211	2.65e-240	Neutrophil_2	Gadd45b
2.02e-185	1.6757	0.86	0.343	3.54e-181	Neutrophil_2	Dusp1
2.91e-201	1.67559	0.76	0.241	5.1e-197	Neutrophil_2	Ier3
7.94e-104	1.63249	0.441	0.074	1.39e-99	Neutrophil_2	Rgs1
3.06e-238	1.62997	0.869	0.16	5.37e-234	Neutrophil_2	Fcer1g
2.23e-196	1.61243	0.602	0.065	3.92e-192	Neutrophil_2	Ptgs2
8.62e-256	1.59051	0.69	0.059	1.51e-251	Neutrophil_2	Hdc
2.65e-188	1.57456	0.984	0.825	4.65e-184	Neutrophil_2	H3f3b
5.24e-121	1.56886	0.269	0.013	9.2e-117	Neutrophil_2	Cxcl3
3.89e-108	1.56766	0.633	0.303	6.82e-104	Neutrophil_2	Nfkbia
2.57e-218	1.55558	0.719	0.087	4.5e-214	Neutrophil_2	Mxd1
2.37e-167	1.54066	0.805	0.222	4.16e-163	Neutrophil_2	Neat1
8.73e-178	1.51199	0.566	0.131	1.53e-173	Neutrophil_2	Cdkn1a
1.74e-141	1.50861	0.891	0.522	3.06e-137	Neutrophil_2	Junb
2.24e-250	1.50476	0.527	0.027	3.93e-246	Neutrophil_2	Il1rn
7.17e-219	1.48776	0.769	0.117	1.26e-214	Neutrophil_2	Plek
7.76e-191	1.47704	0.509	0.037	1.36e-186	Neutrophil_2	Slfn4
2.48e-62	1.47144	0.414	0.136	4.35e-58	Neutrophil_2	Ifi27l2a
3.94e-242	1.45734	0.658	0.079	6.91e-238	Neutrophil_2	Chd7
2.32e-252	1.44131	0.756	0.112	4.07e-248	Neutrophil_2	Cd44
0	1.41876	0.751	0.049	0	Neutrophil_2	Csf3r
2.81e-220	1.39735	0.819	0.186	4.93e-216	Neutrophil_2	Ets2
6.77e-226	1.39325	0.618	0.046	1.19e-221	Neutrophil_2	Trem1
7.27e-192	1.36534	0.681	0.101	1.28e-187	Neutrophil_2	Neurl3
5.74e-183	1.36022	0.71	0.197	1.01e-178	Neutrophil_2	Plin2
1.41e-145	1.36018	0.853	0.389	2.47e-141	Neutrophil_2	Btg2
8.94e-173	1.34731	0.633	0.108	1.57e-168	Neutrophil_2	Tiparp
1.15e-144	1.34672	0.627	0.113	2.01e-140	Neutrophil_2	Tnfaip2
3.77e-254	1.34146	0.729	0.073	6.61e-250	Neutrophil_2	Samsn1
2.01e-170	1.33314	0.597	0.102	3.52e-166	Neutrophil_2	AA467197
9.36e-227	1.33131	0.638	0.069	1.64e-222	Neutrophil_2	Cyp4f18
1.75e-183	1.32448	0.658	0.103	3.08e-179	Neutrophil_2	Tgm2
1.97e-249	1.31507	0.738	0.076	3.46e-245	Neutrophil_2	Lilr4b
1.01e-139	1.31499	0.722	0.169	1.78e-135	Neutrophil_2	Cd52
1.29e-254	1.31218	0.771	0.084	2.27e-250	Neutrophil_2	Lilrb4a
1.23e-71	1.30835	0.457	0.167	2.15e-67	Neutrophil_2	Isg15
2.9e-288	1.30674	0.742	0.118	5.08e-284	Neutrophil_2	Card19
2.36e-175	1.27705	0.661	0.103	4.15e-171	Neutrophil_2	Cxcr4
7.63e-181	1.26888	0.819	0.273	1.34e-176	Neutrophil_2	Pnrc1
5.71e-145	1.26871	0.83	0.299	1e-140	Neutrophil_2	Cd9
1.66e-232	1.26531	0.692	0.074	2.91e-228	Neutrophil_2	Snx20
3.24e-145	1.2624	0.672	0.165	5.68e-141	Neutrophil_2	Zfp36l2
3.46e-176	1.25981	0.69	0.113	6.06e-172	Neutrophil_2	Rgs2
1.16e-198	1.24294	0.787	0.196	2.03e-194	Neutrophil_2	Ccnl1
5.12e-177	1.22999	0.959	0.715	8.99e-173	Neutrophil_2	Ubc
4.7e-233	1.22888	0.753	0.113	8.25e-229	Neutrophil_2	Cd53
4.48e-35	1.22602	0.271	0.101	7.85e-31	Neutrophil_2	Spp1
9.62e-117	1.21863	0.629	0.162	1.69e-112	Neutrophil_2	Nktr
6.43e-252	1.21534	0.713	0.172	1.13e-247	Neutrophil_2	Ninj1
7.06e-202	1.20211	0.602	0.053	1.24e-197	Neutrophil_2	Nlrp3
7.7e-222	1.19879	0.686	0.104	1.35e-217	Neutrophil_2	Cd24a
1.59e-156	1.19754	0.525	0.075	2.79e-152	Neutrophil_2	Vegfa
9.62e-207	1.19372	0.631	0.069	1.69e-202	Neutrophil_2	Lyst
2.62e-189	1.19297	0.824	0.223	4.59e-185	Neutrophil_2	Litaf
4.44e-221	1.18955	0.794	0.234	7.79e-217	Neutrophil_2	Sdcbp
7.69e-39	1.18304	0.353	0.152	1.35e-34	Neutrophil_2	Rsad2
9.25e-300	1.16603	0.708	0.043	1.62e-295	Neutrophil_2	Cd300lf
8.36e-181	1.16251	0.749	0.144	1.47e-176	Neutrophil_2	Grina
1.19e-181	1.15197	0.563	0.052	2.08e-177	Neutrophil_2	Osm
6.16e-176	1.13854	0.753	0.159	1.08e-171	Neutrophil_2	Laptm5
2.02e-212	1.12704	0.57	0.042	3.55e-208	Neutrophil_2	Slfn1
6.04e-135	1.12453	0.597	0.111	1.06e-130	Neutrophil_2	Plaur
4.52e-222	1.12095	0.652	0.065	7.94e-218	Neutrophil_2	Pik3ap1
2.01e-209	1.10893	0.69	0.086	3.53e-205	Neutrophil_2	Trib1
4.58e-153	1.1062	0.468	0.04	8.03e-149	Neutrophil_2	Mmp9
8.02e-71	1.10507	0.432	0.098	1.41e-66	Neutrophil_2	Slpi
1.41e-134	1.09501	0.602	0.114	2.47e-130	Neutrophil_2	Dennd4a
4.58e-196	1.09086	0.67	0.123	8.03e-192	Neutrophil_2	Skil
7.21e-197	1.09077	0.701	0.096	1.27e-192	Neutrophil_2	Alox5ap
0	3.25352	0.948	0.404	0	Macrophage_1	Apoe
0	2.48149	0.798	0.045	0	Macrophage_1	C1qb
1.73e-208	2.29815	0.683	0.093	3.04e-204	Macrophage_1	Pf4
0	2.22388	0.751	0.036	0	Macrophage_1	C1qa
0	2.15652	0.769	0.029	0	Macrophage_1	C1qc
9.75e-226	1.77937	0.998	0.867	1.71e-221	Macrophage_1	Tmsb4x
6.39e-218	1.75112	0.825	0.161	1.12e-213	Macrophage_1	Fcer1g
8.32e-87	1.70144	0.558	0.166	1.46e-82	Macrophage_1	Lyz2
6.3e-131	1.45967	0.626	0.131	1.1e-126	Macrophage_1	Ifi27l2a
7.64e-129	1.43599	0.535	0.102	1.34e-124	Macrophage_1	Ctss
0	1.39558	0.63	0.015	0	Macrophage_1	Aif1
9.88e-198	1.33911	0.884	0.506	1.73e-193	Macrophage_1	Itm2b
2.85e-151	1.27008	0.805	0.479	5e-147	Macrophage_1	Cst3
2.33e-261	1.20933	0.506	0.014	4.09e-257	Macrophage_1	Ms4a7
5.6e-164	1.20144	0.619	0.09	9.82e-160	Macrophage_1	Lst1
4.57e-240	1.18284	0.766	0.373	8.02e-236	Macrophage_1	Clta
2.07e-221	1.17577	0.821	0.142	3.63e-217	Macrophage_1	Tyrobp
5.44e-201	1.17548	0.542	0.078	9.55e-197	Macrophage_1	Dab2
5.2e-138	1.16619	0.721	0.282	9.12e-134	Macrophage_1	Cyba
4.19e-103	1.14799	0.451	0.122	7.35e-99	Macrophage_1	Hmox1
1.68e-178	1.08461	0.544	0.079	2.95e-174	Macrophage_1	Maf
6.46e-194	1.06796	0.569	0.099	1.13e-189	Macrophage_1	Blvrb
8.06e-179	1.02704	0.397	0.023	1.41e-174	Macrophage_1	F13a1
1.15e-92	1.017	0.624	0.223	2.02e-88	Macrophage_1	Selenop
2.37e-90	1.00217	0.884	0.543	4.15e-86	Macrophage_1	B2m
4.28e-68	0.986594	0.76	0.428	7.5e-64	Macrophage_1	Ctsb
2.75e-160	0.984057	0.345	0.022	4.82e-156	Macrophage_1	Mrc1
3.99e-43	0.934287	0.571	0.381	7.01e-39	Macrophage_1	Ctsd
5.01e-22	0.909345	0.522	0.324	8.79e-18	Macrophage_1	Hspa1a
4.92e-112	0.890144	0.565	0.164	8.64e-108	Macrophage_1	Lgmn
5.03e-145	0.876403	0.29	0.008	8.82e-141	Macrophage_1	Ccl12
6.12e-152	0.864495	0.46	0.053	1.07e-147	Macrophage_1	Ctsc
5.43e-135	0.861499	0.522	0.073	9.53e-131	Macrophage_1	Fcgr3
3.45e-201	0.832758	0.365	0.008	6.05e-197	Macrophage_1	Fcrls
6.88e-195	0.831592	0.474	0.023	1.21e-190	Macrophage_1	Ms4a6c
4.26e-66	0.808438	0.912	0.756	7.47e-62	Macrophage_1	Rps11
4.81e-71	0.802149	0.653	0.323	8.43e-67	Macrophage_1	Bst2
2.15e-55	0.765284	0.671	0.365	3.78e-51	Macrophage_1	Prdx1
7.96e-91	0.764778	0.533	0.127	1.4e-86	Macrophage_1	Ptpn18
7.87e-61	0.718691	0.966	0.836	1.38e-56	Macrophage_1	Rps12
4.86e-68	0.711972	0.592	0.224	8.53e-64	Macrophage_1	Marcks
9.33e-77	0.70412	0.501	0.169	1.64e-72	Macrophage_1	Grn
5.03e-57	0.693033	0.771	0.516	8.83e-53	Macrophage_1	Pfn1
1.58e-122	0.6925	0.485	0.066	2.76e-118	Macrophage_1	Rgs10
2.46e-83	0.685598	0.508	0.131	4.32e-79	Macrophage_1	Ifi30
1.56e-14	0.680395	0.401	0.264	2.74e-10	Macrophage_1	Hspa1b
1.19e-55	0.675157	0.544	0.223	2.08e-51	Macrophage_1	Ctsz
2.24e-108	0.668666	0.406	0.132	3.93e-104	Macrophage_1	Snx6
6.34e-84	0.666506	0.54	0.172	1.11e-79	Macrophage_1	Ucp2
6.6e-56	0.662516	0.959	0.812	1.16e-51	Macrophage_1	Rpl32
8.56e-136	0.660094	0.306	0.012	1.5e-131	Macrophage_1	Cx3cr1
4.85e-93	0.644045	0.444	0.138	8.5e-89	Macrophage_1	Snx2
2.28e-110	0.640538	0.404	0.045	4e-106	Macrophage_1	Ms4a6b
5.84e-46	0.628975	0.406	0.152	1.02e-41	Macrophage_1	Cd68
9.35e-139	0.618908	0.358	0.021	1.64e-134	Macrophage_1	Clec4a2
9.22e-105	0.616868	0.39	0.047	1.62e-100	Macrophage_1	Ly86
4.46e-41	0.615371	0.637	0.326	7.83e-37	Macrophage_1	Ifitm3
5.67e-82	0.60403	0.431	0.096	9.95e-78	Macrophage_1	Fcgrt
2.67e-90	0.600321	0.263	0.046	4.69e-86	Macrophage_1	Slc40a1
1.1e-11	0.593628	0.676	0.528	1.92e-07	Macrophage_1	Jun
1.03e-165	0.584335	0.361	0.011	1.8e-161	Macrophage_1	Fcgr1
1.4e-53	0.581217	0.492	0.165	2.46e-49	Macrophage_1	Laptm5
4.39e-151	0.570807	0.356	0.014	7.7e-147	Macrophage_1	Ms4a6d
2.95e-62	0.568615	0.51	0.174	5.17e-58	Macrophage_1	Cd52
5.06e-54	0.563728	0.422	0.134	8.88e-50	Macrophage_1	Ehd4
1.71e-100	0.558925	0.286	0.028	3e-96	Macrophage_1	Igf1
1.17e-34	0.553706	0.694	0.449	2.05e-30	Macrophage_1	Sh3bgrl3
1.66e-31	0.550653	0.519	0.292	2.91e-27	Macrophage_1	H2afz
2.03e-77	0.541912	0.297	0.036	3.56e-73	Macrophage_1	Hpgd
1.17e-45	0.541617	0.535	0.219	2.05e-41	Macrophage_1	Arhgdib
5.31e-55	0.540818	0.379	0.101	9.31e-51	Macrophage_1	Igfbp4
8.09e-41	0.539851	0.717	0.495	1.42e-36	Macrophage_1	Cfl1
1.08e-42	0.539726	0.98	0.87	1.89e-38	Macrophage_1	Rplp1
9.19e-47	0.53607	0.297	0.07	1.61e-42	Macrophage_1	Trem2
4.78e-50	0.531661	0.571	0.296	8.38e-46	Macrophage_1	Akr1a1
1.36e-11	0.527137	0.469	0.329	2.38e-07	Macrophage_1	Atf3
6.94e-45	0.527004	0.633	0.321	1.22e-40	Macrophage_1	Clic1
2.66e-59	0.526146	0.517	0.211	4.67e-55	Macrophage_1	Capza2
3.02e-28	0.525456	0.528	0.28	5.29e-24	Macrophage_1	Ly6e
1.96e-18	0.52526	0.533	0.358	3.44e-14	Macrophage_1	Psap
1.75e-51	0.524348	0.381	0.121	3.07e-47	Macrophage_1	Csf1r
1.31e-54	0.520703	0.385	0.111	2.3e-50	Macrophage_1	Ctsh
3.49e-47	0.514194	0.447	0.151	6.12e-43	Macrophage_1	Ckb
7.86e-38	0.514192	0.955	0.837	1.38e-33	Macrophage_1	Rpl27a
6.51e-33	0.511774	0.66	0.416	1.14e-28	Macrophage_1	Atp6v0c
3.37e-78	0.511072	0.306	0.036	5.91e-74	Macrophage_1	Ifi207
1.08e-38	0.50915	0.968	0.864	1.89e-34	Macrophage_1	Rpl37a
3.04e-33	0.505207	0.465	0.203	5.34e-29	Macrophage_1	Plin2
1.11e-33	0.500656	0.889	0.683	1.94e-29	Macrophage_1	Rpl36
1.3e-34	0.494972	0.946	0.8	2.28e-30	Macrophage_1	Rpl35a
1.56e-30	0.494728	0.837	0.61	2.74e-26	Macrophage_1	Rpl35
1.34e-09	0.493123	0.651	0.517	2.35e-05	Macrophage_1	Fos
5.43e-63	0.491878	0.429	0.121	9.52e-59	Macrophage_1	Snx5
7.27e-34	0.488895	0.816	0.551	1.28e-29	Macrophage_1	Rpl22
5.59e-32	0.485262	0.841	0.612	9.8e-28	Macrophage_1	Rpl10a
3.5e-35	0.48385	0.932	0.779	6.14e-31	Macrophage_1	Rpl18a
5.09e-35	0.481912	0.95	0.804	8.93e-31	Macrophage_1	Rpl39
8.89e-44	0.478766	0.451	0.182	1.56e-39	Macrophage_1	Psme1
6.82e-27	0.477372	0.805	0.617	1.2e-22	Macrophage_1	Rpl29
2.16e-53	0.475791	0.406	0.12	3.8e-49	Macrophage_1	Psmb8
0	3.86861	0.898	0.455	0	Endodermal_Cell	S100g
2.51e-202	1.59752	0.702	0.132	4.41e-198	Endodermal_Cell	Fabp3
4.93e-124	1.52003	0.319	0.084	8.64e-120	Endodermal_Cell	Pga5
3.76e-274	1.51297	0.6	0.085	6.59e-270	Endodermal_Cell	Aqp8
8.96e-97	1.2888	0.289	0.129	1.57e-92	Endodermal_Cell	Gkn2
6.47e-62	0.623177	0.386	0.101	1.14e-57	Endodermal_Cell	2200002D01Rik
1.37e-62	0.622827	0.524	0.324	2.41e-58	Endodermal_Cell	Ndufa4
7.99e-78	0.599347	0.538	0.382	1.4e-73	Endodermal_Cell	Atp5b
1.17e-17	0.581133	0.596	0.435	2.05e-13	Endodermal_Cell	Col4a1
2.21e-27	0.577557	0.903	0.713	3.88e-23	Endodermal_Cell	Sparc
2.16e-75	0.53879	0.268	0.06	3.79e-71	Endodermal_Cell	Pth1r
1.23e-73	0.534532	0.402	0.206	2.16e-69	Endodermal_Cell	Mdh2
1.05e-59	0.530164	0.439	0.269	1.84e-55	Endodermal_Cell	Atp5o
1.66e-25	0.525712	0.492	0.262	2.92e-21	Endodermal_Cell	Cited1
2.38e-16	0.518928	0.478	0.327	4.17e-12	Endodermal_Cell	Col4a2
4.59e-39	0.514276	0.552	0.44	8.06e-35	Endodermal_Cell	Cox6c
6.95e-26	0.513986	0.494	0.271	1.22e-21	Endodermal_Cell	Peg10
6.5e-67	0.510371	0.286	0.075	1.14e-62	Endodermal_Cell	Epcam
1.89e-28	0.501221	0.485	0.369	3.32e-24	Endodermal_Cell	Serpinh1
1.02e-38	0.487146	0.423	0.237	1.79e-34	Endodermal_Cell	Prdx2
1.27e-43	0.478748	0.448	0.317	2.23e-39	Endodermal_Cell	Cox5a
2.83e-23	0.467756	0.651	0.483	4.96e-19	Endodermal_Cell	Cst3
1.4e-32	0.458404	0.522	0.382	2.46e-28	Endodermal_Cell	Atp5j
4.18e-35	0.457969	0.543	0.431	7.33e-31	Endodermal_Cell	Hint1
3.04e-16	0.442427	0.591	0.421	5.34e-12	Endodermal_Cell	Crip1
9.27e-43	0.429704	0.508	0.404	1.63e-38	Endodermal_Cell	Slc25a3
1.55e-41	0.411876	0.441	0.338	2.72e-37	Endodermal_Cell	Atp5d
2.15e-18	0.400845	0.621	0.444	3.77e-14	Endodermal_Cell	Cd63
5.53e-18	0.39167	0.815	0.684	9.71e-14	Endodermal_Cell	Hsp90ab1
6.85e-59	0.388159	0.256	0.075	1.2e-54	Endodermal_Cell	Kdelr3
1.92e-24	0.380956	0.367	0.212	3.37e-20	Endodermal_Cell	Serpinb6a
6.71e-28	0.36855	0.409	0.303	1.18e-23	Endodermal_Cell	Atp5k
2.98e-24	0.361856	0.383	0.273	5.22e-20	Endodermal_Cell	Uqcr11
2.43e-17	0.355855	0.49	0.342	4.27e-13	Endodermal_Cell	Morf4l2
8.66e-30	0.351461	0.349	0.215	1.52e-25	Endodermal_Cell	Bag1
8.69e-32	0.34754	0.395	0.269	1.52e-27	Endodermal_Cell	Atp5c1
4.16e-21	0.3465	0.478	0.371	7.3e-17	Endodermal_Cell	Cox5b
1.04e-31	0.342762	0.397	0.273	1.82e-27	Endodermal_Cell	Atp5a1
1.6e-25	0.342368	0.397	0.258	2.8e-21	Endodermal_Cell	Atp5g3
1.48e-21	0.340898	0.386	0.276	2.59e-17	Endodermal_Cell	Slc25a4
6.48e-16	0.335463	0.536	0.436	1.14e-11	Endodermal_Cell	Dynll1
1.15e-18	0.333838	0.446	0.336	2.02e-14	Endodermal_Cell	Uqcrb
1.54e-29	0.333241	0.323	0.175	2.7e-25	Endodermal_Cell	Ndufb8
1.68e-34	0.331799	0.279	0.144	2.95e-30	Endodermal_Cell	Mdh1
1.4e-35	0.331447	0.956	0.774	2.46e-31	Endodermal_Cell	Afp
2.11e-16	0.323911	0.859	0.726	3.71e-12	Endodermal_Cell	Hspa8
2.46e-18	0.323535	0.314	0.207	4.32e-14	Endodermal_Cell	Tubb4b
3.1e-32	0.30376	0.954	0.745	5.43e-28	Endodermal_Cell	H19
1.09e-25	0.303076	0.266	0.142	1.92e-21	Endodermal_Cell	Snx2
1.5e-11	0.294971	0.312	0.179	2.63e-07	Endodermal_Cell	Tinagl1
3.79e-22	0.283788	0.289	0.181	6.65e-18	Endodermal_Cell	Ndufb2
6.69e-24	0.283737	0.279	0.141	1.17e-19	Endodermal_Cell	Ndufs4
7.12e-25	0.280993	0.261	0.103	1.25e-20	Endodermal_Cell	Cmtm7
1.25e-10	0.280175	0.522	0.422	2.2e-06	Endodermal_Cell	Atp5md
1.25e-09	0.277188	0.497	0.381	2.19e-05	Endodermal_Cell	Atpif1
7.75e-18	0.269454	0.316	0.181	1.36e-13	Endodermal_Cell	Slc25a5
3.59e-11	0.265062	0.303	0.198	6.3e-07	Endodermal_Cell	Lmna
4.66e-16	0.259533	0.293	0.19	8.17e-12	Endodermal_Cell	Cycs
1.82e-16	0.256938	0.259	0.116	3.19e-12	Endodermal_Cell	Galk1
2.02e-14	0.254984	0.326	0.187	3.55e-10	Endodermal_Cell	Ndufs6
5.32e-10	0.252703	0.4	0.257	9.33e-06	Endodermal_Cell	Klf4
8.74e-12	0.250069	0.335	0.189	1.53e-07	Endodermal_Cell	Csrp2
3.65e-09	-0.254214	0.201	0.338	6.4e-05	Endodermal_Cell	Sri
7.19e-13	-0.268231	0.212	0.382	1.26e-08	Endodermal_Cell	Sh3glb1
8.1e-07	-0.270022	0.222	0.339	0.0142129	Endodermal_Cell	Sat1
3.7e-13	-0.273551	0.106	0.251	6.5e-09	Endodermal_Cell	Sdcbp
1.66e-09	-0.279519	0.217	0.359	2.91e-05	Endodermal_Cell	Tax1bp1
1.79e-15	-0.281648	0.192	0.376	3.14e-11	Endodermal_Cell	Ube2d3
4.35e-07	-0.283406	0.402	0.524	0.00762484	Endodermal_Cell	Rpl22l1
1.09e-13	-0.283738	0.125	0.278	1.92e-09	Endodermal_Cell	Serp1
1.27e-06	-0.284766	0.58	0.687	0.0222178	Endodermal_Cell	Rps25
7.68e-10	-0.286746	0.159	0.294	1.35e-05	Endodermal_Cell	Txnip
2.27e-06	-0.290475	0.254	0.37	0.0398571	Endodermal_Cell	Hist1h2bc
2.27e-07	-0.2958	0.395	0.525	0.0039801	Endodermal_Cell	Pfn1
1.54e-17	-0.299197	0.095	0.263	2.71e-13	Endodermal_Cell	Tsc22d3
2.71e-13	-0.312197	0.164	0.325	4.75e-09	Endodermal_Cell	Pkm
1.87e-08	-0.327466	0.277	0.406	0.000328	Endodermal_Cell	Tsc22d1
3.85e-19	-0.329736	0.15	0.349	6.75e-15	Endodermal_Cell	Ostf1
1.29e-08	-0.329976	0.333	0.464	0.000226	Endodermal_Cell	Npc2
8.09e-16	-0.330782	0.226	0.417	1.42e-11	Endodermal_Cell	Gnai2
4.57e-18	-0.331772	0.801	0.638	8.02e-14	Endodermal_Cell	Igf2
8.12e-13	-0.334851	0.277	0.447	1.42e-08	Endodermal_Cell	Map1lc3b
5.13e-17	-0.343691	0.145	0.328	8.99e-13	Endodermal_Cell	Bnip3l
1.46e-15	-0.358781	0.141	0.307	2.56e-11	Endodermal_Cell	Eif4ebp1
4.88e-13	-0.366493	0.136	0.289	8.56e-09	Endodermal_Cell	Ly6e
6.95e-12	-0.368393	0.157	0.289	1.22e-07	Endodermal_Cell	Pnrc1
3.33e-08	-0.38635	0.169	0.284	0.000585	Endodermal_Cell	Ifrd1
1.63e-07	-0.400779	0.254	0.363	0.00286646	Endodermal_Cell	Sin3b
3.25e-14	-0.416946	0.136	0.286	5.7e-10	Endodermal_Cell	Ralbp1
1.49e-18	-0.418366	0.282	0.488	2.62e-14	Endodermal_Cell	Arpc3
1.91e-20	-0.430842	0.238	0.46	3.36e-16	Endodermal_Cell	Sh3bgrl3
2.56e-20	-0.431052	0.196	0.41	4.49e-16	Endodermal_Cell	Arpc1b
4.07e-11	-0.439031	0.296	0.454	7.15e-07	Endodermal_Cell	H2-K1
2.02e-20	-0.449556	0.988	0.867	3.54e-16	Endodermal_Cell	Tmsb4x
1.45e-10	-0.461925	0.157	0.281	2.55e-06	Endodermal_Cell	Basp1
2.26e-10	-0.509685	0.224	0.349	3.96e-06	Endodermal_Cell	Mcl1
4.85e-18	-0.510407	0.092	0.25	8.51e-14	Endodermal_Cell	Fthl17a
7.49e-12	-0.568658	0.383	0.528	1.31e-07	Endodermal_Cell	H2-D1
2.81e-15	-0.602042	0.185	0.348	4.92e-11	Endodermal_Cell	Cited2
2.9e-15	-0.62265	0.383	0.531	5.09e-11	Endodermal_Cell	Lgals3
5.2e-183	1.69686	0.997	0.881	9.12e-179	Decidual_2	Ctla2a
1.38e-110	1.6791	0.791	0.39	2.43e-106	Decidual_2	Prl8a2
4.16e-99	1.3606	0.758	0.33	7.3e-95	Decidual_2	Cryab
1.36e-82	1.11362	0.94	0.65	2.39e-78	Decidual_2	Mt1
2.28e-93	1.11333	0.816	0.421	4e-89	Decidual_2	Gpx3
2.33e-63	1.02084	0.489	0.16	4.08e-59	Decidual_2	Des
1.46e-79	1.02035	0.839	0.484	2.56e-75	Decidual_2	Dcn
5.93e-50	0.783232	0.743	0.467	1.04e-45	Decidual_2	Rarres2
5.56e-52	0.722214	0.506	0.177	9.76e-48	Decidual_2	Ctsk
2.12e-40	0.711194	0.453	0.185	3.73e-36	Decidual_2	Ly6c1
3.38e-38	0.699702	0.365	0.129	5.93e-34	Decidual_2	Tfpi2
3.6e-45	0.649537	0.398	0.118	6.31e-41	Decidual_2	4930486L24Rik
3.38e-43	0.648889	0.353	0.102	5.93e-39	Decidual_2	Inhba
5.6e-26	0.627208	0.567	0.346	9.82e-22	Decidual_2	Mt2
1.35e-36	0.587219	0.436	0.17	2.37e-32	Decidual_2	Ly6a
1.03e-22	0.544709	0.683	0.524	1.8e-18	Decidual_2	Lgals3
8.78e-30	0.542367	0.322	0.12	1.54e-25	Decidual_2	Gatm
5.91e-36	0.494264	0.846	0.571	1.04e-31	Decidual_2	Col3a1
1.98e-23	0.493674	0.511	0.304	3.47e-19	Decidual_2	Lum
1.57e-32	0.476534	0.35	0.12	2.75e-28	Decidual_2	Htra3
1.86e-21	0.47451	0.635	0.501	3.25e-17	Decidual_2	Ctsl
8.41e-32	0.471902	0.824	0.572	1.48e-27	Decidual_2	Col1a2
7.99e-29	0.462494	0.259	0.078	1.4e-24	Decidual_2	Erv3
1.52e-40	0.444079	0.96	0.775	2.66e-36	Decidual_2	Afp
1.68e-20	0.416395	0.267	0.104	2.94e-16	Decidual_2	Mfap5
5.03e-29	0.408549	0.919	0.713	8.82e-25	Decidual_2	Sparc
2.49e-29	0.402814	0.798	0.543	4.36e-25	Decidual_2	Srgn
1.9e-19	0.39726	0.494	0.276	3.34e-15	Decidual_2	Fabp4
4.62e-17	0.380569	0.519	0.341	8.1e-13	Decidual_2	Gadd45g
4.5e-18	0.372368	0.275	0.121	7.9e-14	Decidual_2	Ramp1
2.52e-13	0.349787	0.562	0.448	4.42e-09	Decidual_2	H2-K1
8.94e-32	0.342821	0.856	0.591	1.57e-27	Decidual_2	Col1a1
5.32e-27	0.335607	0.252	0.071	9.33e-23	Decidual_2	Tnfrsf11b
1.26e-10	0.312193	0.567	0.433	2.21e-06	Decidual_2	Ctsb
3.75e-13	0.298326	0.267	0.129	6.58e-09	Decidual_2	Cpe
3.76e-10	0.274454	0.68	0.549	6.6e-06	Decidual_2	B2m
1.32e-09	0.27288	0.292	0.172	2.32e-05	Decidual_2	Ctla2b
2.93e-15	-0.251674	0.113	0.278	5.14e-11	Decidual_2	Serp1
1.01e-16	-0.252253	0.191	0.382	1.77e-12	Decidual_2	Sh3glb1
6.79e-13	-0.253656	0.395	0.579	1.19e-08	Decidual_2	Rpl31
1.79e-06	-0.253995	0.292	0.418	0.0313681	Decidual_2	Anxa2
1.32e-12	-0.254818	0.227	0.401	2.32e-08	Decidual_2	Uba52
5.24e-14	-0.255253	0.181	0.356	9.19e-10	Decidual_2	Atp6v1g1
1.68e-09	-0.255485	0.343	0.499	2.94e-05	Decidual_2	Npm1
2.07e-17	-0.263537	0.086	0.253	3.63e-13	Decidual_2	Hmgn2
6.48e-12	-0.269127	0.141	0.295	1.14e-07	Decidual_2	Son
1.43e-09	-0.270156	0.365	0.525	2.52e-05	Decidual_2	Rpl22l1
5.02e-12	-0.274987	0.184	0.348	8.8e-08	Decidual_2	Krtcap2
1.06e-14	-0.275931	0.222	0.406	1.86e-10	Decidual_2	Rbm39
2.89e-18	-0.28092	0.154	0.349	5.07e-14	Decidual_2	Ostf1
2.55e-19	-0.281608	0.285	0.505	4.48e-15	Decidual_2	Cfl1
2.41e-11	-0.281816	0.237	0.401	4.22e-07	Decidual_2	Ost4
1.03e-12	-0.284499	0.161	0.326	1.81e-08	Decidual_2	Cox17
1.58e-06	-0.285016	0.176	0.288	0.0277397	Decidual_2	Ly6e
3.19e-11	-0.286556	0.227	0.392	5.6e-07	Decidual_2	Srsf5
1.19e-14	-0.289722	0.131	0.302	2.09e-10	Decidual_2	Srp9
7.06e-18	-0.292376	0.146	0.341	1.24e-13	Decidual_2	Tomm6
3.14e-16	-0.294662	0.149	0.336	5.51e-12	Decidual_2	Eif3f
9.8e-06	-0.294893	0.441	0.56	0.172	Decidual_2	Rpl22
9.37e-10	-0.296479	0.489	0.649	1.64e-05	Decidual_2	Calm1
1.75e-06	-0.297201	0.277	0.402	0.0306939	Decidual_2	Ssr4
1.36e-09	-0.299865	0.441	0.602	2.39e-05	Decidual_2	Rpl23a
1.96e-29	-0.308236	0.866	0.613	3.44e-25	Decidual_2	Prl2b1
1.48e-07	-0.308904	0.539	0.671	0.00259589	Decidual_2	Rack1
4.88e-09	-0.311559	0.254	0.404	8.55e-05	Decidual_2	Uqcrq
3.53e-11	-0.312132	0.212	0.374	6.18e-07	Decidual_2	Hspe1
7.46e-06	-0.315768	0.433	0.555	0.130896	Decidual_2	Ddx5
9.28e-21	-0.317151	0.194	0.415	1.63e-16	Decidual_2	Atp5g2
2.64e-17	-0.32233	0.088	0.263	4.62e-13	Decidual_2	Tsc22d3
1.07e-06	-0.326443	0.196	0.314	0.0188227	Decidual_2	Klf6
7.51e-12	-0.326553	0.282	0.459	1.32e-07	Decidual_2	Sh3bgrl3
2.76e-17	-0.326632	0.222	0.43	4.85e-13	Decidual_2	Atp5j2
5.77e-13	-0.327566	0.139	0.301	1.01e-08	Decidual_2	Rhox5
3.75e-14	-0.336476	0.254	0.447	6.57e-10	Decidual_2	Map1lc3b
2.44e-06	-0.340522	0.524	0.638	0.0427418	Decidual_2	Rpl5
8.45e-13	-0.341669	0.385	0.573	1.48e-08	Decidual_2	Rpl7a
3.35e-09	-0.345623	0.461	0.617	5.89e-05	Decidual_2	H3f3a
6.35e-23	-0.348411	0.164	0.396	1.11e-18	Decidual_2	Tma7
7.25e-09	-0.350985	0.552	0.693	0.000127	Decidual_2	Rps15
6.83e-19	-0.351371	0.378	0.605	1.2e-14	Decidual_2	Gng5
2.45e-10	-0.356913	0.486	0.65	4.29e-06	Decidual_2	Rps6
1.2e-12	-0.367355	0.441	0.626	2.1e-08	Decidual_2	Rpl29
3.36e-22	-0.372357	0.247	0.489	5.89e-18	Decidual_2	Arpc3
3.19e-06	-0.373149	0.549	0.661	0.0560098	Decidual_2	Rpl18
4.59e-11	-0.38072	0.249	0.415	8.06e-07	Decidual_2	Sec61b
4.26e-18	-0.385682	0.292	0.516	7.48e-14	Decidual_2	Rpl4
5.35e-14	-0.388832	0.126	0.29	9.39e-10	Decidual_2	Pnrc1
3.12e-09	-0.396161	0.567	0.71	5.48e-05	Decidual_2	Rpl8
6.4e-13	-0.397383	0.131	0.286	1.12e-08	Decidual_2	Ralbp1
1.2e-06	-0.397432	0.179	0.28	0.0209904	Decidual_2	Basp1
4.78e-12	-0.406962	0.496	0.669	8.39e-08	Decidual_2	Rpl7
9.55e-12	-0.406989	0.491	0.659	1.67e-07	Decidual_2	Eef1b2
1.4e-09	-0.41389	0.154	0.291	2.45e-05	Decidual_2	Krt19
1.13e-08	-0.419423	0.3	0.448	0.000197	Decidual_2	Dnaja1
1.1e-13	-0.424272	0.247	0.434	1.93e-09	Decidual_2	Atox1
4.89e-15	-0.438866	0.146	0.322	8.57e-11	Decidual_2	Hmgb2
1.34e-10	-0.440131	0.209	0.363	2.34e-06	Decidual_2	Sin3b
7.7e-08	-0.442726	0.368	0.511	0.00135016	Decidual_2	Hsp90aa1
9.31e-06	-0.442927	0.295	0.402	0.163358	Decidual_2	Btg2
[truncated: 1,601 more rows]
