# Supplementary material for: Single-cell RNA sequencing reveals placental response under environmental stress
Source: Nat Commun. 2024 Aug 2;15:6549. doi: 10.1038/s41467-024-50914-9 (PMC11297347; doi:10.1038/s41467-024-50914-9)
Supplement: Supplementary file 5 — Supplementary Data 2 [file 41467_2024_50914_MOESM5_ESM.xlsx]

## Sheet: Supplementary Excel file 2. man
p_val	avg_log2FC	pct.express.As.cells	pct.express.Control.cells	p_val_adj	ct_name	comparison	gene
2.33e-05	0.131068	0.115	0.018	0.0520732	T_Cell	As_vs_Control	1700097N02Rik
3.49e-05	0.0677057	0.051	0.005	0.0688366	B Cell	As_vs_Control	4930570N18Rik
5.12e-05	1.61625	0.929	0.667	0.0910619	Basophil	As_vs_Control	Acod1
2.05e-09	-0.545796	0.906	0.939	1.91e-05	Yolk_Sack	As_vs_Control	Actb
1.17e-06	0.281394	0.985	0.949	0.00491851	B Cell	As_vs_Control	Actg1
7.5e-07	0.268478	0.948	0.904	0.00356101	Spong_1	As_vs_Control	Actg1
5.3e-06	0.0425744	0.028	0	0.0171726	Spong_1	As_vs_Control	Adck5
4.75e-05	0.0621248	0.056	0.006	0.0857682	Labyr_Tropho_2	As_vs_Control	Adgrl1
6.27e-08	0.27397	0.867	0.804	0.000435	Endothelial_1	As_vs_Control	Afp
2.07e-05	0.390542	0.955	0.878	0.0484789	Labyr_Tropho_3	As_vs_Control	Afp
8.71e-07	0.436375	0.811	0.769	0.00398667	Pericyte	As_vs_Control	Afp
4.49e-11	0.499253	0.721	0.626	5.9e-07	Spong_2	As_vs_Control	Afp
1.09e-06	0.762501	0.446	0	0.00466121	Basophil	As_vs_Control	Alox15
4.07e-05	0.219904	0.634	0.465	0.0758345	GlyT	As_vs_Control	Anxa11
1.55e-14	-0.804641	0.397	0.705	3.76e-10	Labyr_Tropho_3	As_vs_Control	Anxa2
1.51e-05	-0.343479	0.06	0.209	0.0391423	Labyr_Tropho_3	As_vs_Control	Anxa8
1.24e-06	0	0.125	0.042	0.00514973	Basophil	As_vs_Control	Apaf1
4.64e-05	0.284832	0.444	0.355	0.0843727	Spong_2	As_vs_Control	Apoa1
1.36e-05	0.130957	0.32	0.212	0.0363285	Endothelial_1	As_vs_Control	Apoa2
6.87e-06	0.202414	0.427	0.243	0.0210525	Endothelial_2	As_vs_Control	Apoa2
2.45e-05	0.328682	0.413	0.193	0.0537449	Labyr_Tropho_2	As_vs_Control	Apoa2
1.4e-06	0.330716	0.387	0.186	0.00569781	Megakaryocyte	As_vs_Control	Apoa2
2.44e-06	0.253474	0.384	0.216	0.00933047	Neutrophil_1	As_vs_Control	Apoa2
8.57e-06	0.203068	0.289	0.186	0.0253904	S-TGC_1	As_vs_Control	Apoa2
1.76e-09	0.297069	0.331	0.169	1.67e-05	Spong_1	As_vs_Control	Apoa2
5.24e-05	-0.663666	0.692	0.864	0.092675	Yolk_Sack	As_vs_Control	Apoa4
8.19e-07	0.211397	0.431	0.311	0.00380515	Endothelial_1	As_vs_Control	Apob
3.44e-05	0.363969	0.455	0.221	0.0681779	Erythroid_Precursor_3	As_vs_Control	Apob
1.42e-05	0.310572	0.473	0.29	0.0369754	Fibroblast	As_vs_Control	Apob
5.26e-06	0.356832	0.482	0.242	0.0171384	Labyr_Tropho_1	As_vs_Control	Apob
1.32e-06	0.282594	0.476	0.305	0.00546321	Neutrophil_1	As_vs_Control	Apob
3.69e-07	0.243686	0.419	0.268	0.001992	S-TGC_1	As_vs_Control	Apob
1.17e-05	0.332389	0.383	0.273	0.0319968	Spong_1	As_vs_Control	Apob
2.35e-05	0.223485	0.343	0.226	0.0520732	Spong_2	As_vs_Control	Apob
3.96e-06	-0.211974	0.996	0.989	0.0137507	Tropho_Progenitor_1	As_vs_Control	AY036118
3.9e-06	0.399202	0.956	0.894	0.0136219	Yolk_Sack	As_vs_Control	AY036118
4.66e-05	0.332803	0.518	0.345	0.0846396	Labyr_Tropho_3	As_vs_Control	B2m
3.66e-10	-0.838755	0.457	0.64	4.13e-06	Labyr_Tropho_3	As_vs_Control	Bsg
3.26e-05	-0.164952	0.534	0.541	0.066477	Tropho_Progenitor_1	As_vs_Control	Bsg
1.9e-05	0.45164	0.932	0.922	0.0458871	GlyT	As_vs_Control	Car2
1.87e-05	-0.265497	0.06	0.23	0.0452244	Labyr_Tropho_3	As_vs_Control	Card19
1.04e-06	0.0394072	0.037	0.005	0.00457771	Endothelial_2	As_vs_Control	Carm1
2.3e-08	-0.020287	0.004	0.029	0.00017	Stromal_1	As_vs_Control	Caskin1
4.85e-05	-0.411064	0.524	0.717	0.0873211	Labyr_Tropho_1	As_vs_Control	Cav1
4.13e-08	-0.52849	0.276	0.504	0.000293	Labyr_Tropho_3	As_vs_Control	Cav1
2.34e-08	-0.458521	0.116	0.367	0.00017	Labyr_Tropho_3	As_vs_Control	Cavin1
1.87e-07	-0.41366	0.131	0.381	0.00111143	Labyr_Tropho_3	As_vs_Control	Cavin3
2.16e-05	-0.30865	0.05	0.216	0.0500559	Labyr_Tropho_3	As_vs_Control	Ccdc80
6.63e-07	0.0133958	0.017	0.002	0.00324825	Decidual_1	As_vs_Control	Ccl25
1.82e-05	-0.236052	0.02	0.151	0.0445721	Labyr_Tropho_3	As_vs_Control	Ccnd1
1.36e-05	-0.26714	0.035	0.187	0.0363285	Labyr_Tropho_3	As_vs_Control	Ccnd2
1.73e-05	0.119172	0.124	0.014	0.043322	Pericyte_2	As_vs_Control	Ccnd2
4.06e-05	0.737135	0.964	1	0.0758345	Basophil	As_vs_Control	Cd52
1.39e-05	-0.351946	0.256	0.417	0.0367802	Labyr_Tropho_3	As_vs_Control	Cd81
3.51e-05	0.249669	0.434	0.288	0.0691113	Decidual_1	As_vs_Control	Cdh5
3.61e-05	0.0388271	0.038	0.005	0.0699406	Macrophage_1	As_vs_Control	Cdk10
3.89e-05	0.35445	0.729	0.605	0.0738063	Fibroblast	As_vs_Control	Ceacam11
1.28e-07	0.54312	0.824	0.59	0.000803	Labyr_Tropho_3	As_vs_Control	Ceacam11
1.48e-09	0.556152	0.714	0.432	1.46e-05	Labyr_Tropho_3	As_vs_Control	Ceacam14
3.9e-06	0.0533534	0.058	0.01	0.0136219	Decidual_2	As_vs_Control	Chpt1
3.54e-06	-0.275408	0.035	0.201	0.012834	Labyr_Tropho_3	As_vs_Control	Cldn2
1.21e-05	-0.267104	0	0.186	0.0328786	Dendritic	As_vs_Control	Clpx
1.02e-06	0.319643	0.519	0.368	0.0045427	Spong_2	As_vs_Control	Col1a2
2.32e-06	0.365676	0.732	0.472	0.00899622	Labyr_Tropho_2	As_vs_Control	Col3a1
2.52e-06	0.151422	0.143	0.014	0.00951252	Pericyte_2	As_vs_Control	Cops2
1.66e-05	0.152258	0.792	0.661	0.0420896	B Cell	As_vs_Control	Creg1
2.87e-05	0.296081	0.671	0.575	0.0607974	Endothelial_2	As_vs_Control	Creg1
2.94e-05	0.356679	0.608	0.51	0.0615737	Labyr_Tropho_1	As_vs_Control	Creg1
3.24e-05	0.416592	0.683	0.46	0.066321	Labyr_Tropho_3	As_vs_Control	Creg1
6.16e-09	0.40097	0.575	0.396	5.26e-05	B Cell	As_vs_Control	Crem
1.69e-07	-0.62555	0.487	0.613	0.00102354	Fibroblast	As_vs_Control	Crip1
9.41e-14	-1.6535	0.492	0.655	2.05e-09	Labyr_Tropho_3	As_vs_Control	Crip1
2.69e-05	0.271362	0.539	0.421	0.0578727	Tropho_Progenitor_1	As_vs_Control	Csrp1
1.1e-17	0.827758	0.973	0.965	4.97e-13	B Cell	As_vs_Control	Ctla2a
1.4e-14	1.09977	0.851	0.832	3.54e-10	Endodermal_Cell	As_vs_Control	Ctla2a
5.28e-27	0.874756	0.936	0.917	8.33e-22	Endothelial_1	As_vs_Control	Ctla2a
9.7e-12	0.780948	0.951	0.958	1.39e-07	Endothelial_2	As_vs_Control	Ctla2a
2.54e-05	0.692843	0.894	0.857	0.0554071	Erythroid_Precursor_1	As_vs_Control	Ctla2a
6.36e-08	0.887783	0.918	0.929	0.000436	Erythroid_Precursor_2	As_vs_Control	Ctla2a
4.2e-06	0.671328	0.873	0.914	0.0144025	Erythroid_Precursor_3	As_vs_Control	Ctla2a
4.27e-15	1.53289	0.881	0.765	1.12e-10	Fibroblast	As_vs_Control	Ctla2a
1.98e-06	0.522922	0.955	0.98	0.00788268	GlyT	As_vs_Control	Ctla2a
1.81e-11	0.989009	0.867	0.874	2.54e-07	Labyr_Tropho_1	As_vs_Control	Ctla2a
1.85e-20	1.28652	0.96	0.784	1.17e-15	Labyr_Tropho_3	As_vs_Control	Ctla2a
2.32e-15	0.773897	0.961	0.927	6.66e-11	Neutrophil_1	As_vs_Control	Ctla2a
1.57e-13	1.03043	0.979	0.955	3.1e-09	Neutrophil_2	As_vs_Control	Ctla2a
1.96e-17	1.35222	0.833	0.785	8.27e-13	Pericyte	As_vs_Control	Ctla2a
2.15e-13	0.709714	0.878	0.865	4.12e-09	S-TGC_1	As_vs_Control	Ctla2a
1.3e-12	1.09974	0.982	0.972	2.22e-08	S-TGC_2	As_vs_Control	Ctla2a
7.04e-08	0.551223	0.998	0.998	0.000473	Spong_1	As_vs_Control	Ctla2a
1.46e-13	0.798084	0.925	0.94	2.98e-09	Spong_2	As_vs_Control	Ctla2a
1.19e-07	0.604693	0.906	0.83	0.00075	Stromal_1	As_vs_Control	Ctla2a
1.08e-08	0.886508	0.864	0.927	8.85e-05	Stromal_2	As_vs_Control	Ctla2a
1.33e-07	0.557867	0.979	0.955	0.000825	T_Cell	As_vs_Control	Ctla2a
1.1e-06	0.394571	0.955	0.985	0.00466121	Tropho_Progenitor_1	As_vs_Control	Ctla2a
1.99e-05	0.0440457	0.051	0.01	0.0473224	Decidual_2	As_vs_Control	Cyfip1
1.19e-05	0.0810147	0.058	0	0.0324471	Fibroblast	As_vs_Control	Ddr2
3.43e-05	0.00532459	0.015	0.004	0.0681779	Spong_1	As_vs_Control	Ddx60
5.09e-05	0.0956345	0.2	0.107	0.0910619	Neutrophil_1	As_vs_Control	Des
1.1e-07	-0.786	0.283	0.495	0.000712	Labyr_Tropho_1	As_vs_Control	Dmkn
2.53e-07	-0.479981	0.646	0.767	0.0014382	B Cell	As_vs_Control	Dnajb1
1.79e-05	-0.578478	0.761	0.879	0.0442662	T_Cell	As_vs_Control	Dnajb1
1.74e-05	-0.0431703	0.004	0.038	0.043322	Fibroblast	As_vs_Control	Dnajc14
1.63e-08	-0.48398	0.582	0.699	0.000124	B Cell	As_vs_Control	Dusp1
4.04e-07	0.175193	1	1	0.00214404	B Cell	As_vs_Control	Eif1
1.42e-05	0.204117	0.752	0.745	0.0369754	B Cell	As_vs_Control	Eif4a1
3.72e-06	-0.422526	0.161	0.345	0.0131234	Labyr_Tropho_3	As_vs_Control	Emp3
5.66e-05	-0.0118344	0.004	0.02	0.0979695	Stromal_1	As_vs_Control	Epha7
5.57e-05	0.110082	0.216	0.093	0.0968826	Stromal_2	As_vs_Control	Eprs
9.44e-06	-0.289962	0.116	0.331	0.027361	Labyr_Tropho_3	As_vs_Control	Ezr
5.08e-06	1.05772	0.741	0.208	0.0167603	Basophil	As_vs_Control	Fcer1a
5.51e-05	0.0184141	0.017	0.002	0.0963436	Spong_1	As_vs_Control	Fgl1
2.81e-07	-0.455327	0.881	0.911	0.00155613	B Cell	As_vs_Control	Fos
2.18e-07	0.747135	0.817	0.635	0.00127441	Erythroid_Precursor_1	As_vs_Control	Fth1
4.28e-05	0.421951	0.756	0.605	0.0795656	Stromal_1	As_vs_Control	Ftl1
1.96e-05	0.0447639	0.033	0.003	0.0471133	Endothelial_1	As_vs_Control	Fxyd6
1.05e-05	0.571157	0.371	0	0.0296431	NK_Cell_1	As_vs_Control	Gm10522
1.63e-05	-0.0598112	0.017	0.005	0.0414154	Macrophage_1	As_vs_Control	Gm10800
3.27e-05	0.0240197	0.023	0.003	0.0664982	Neutrophil_1	As_vs_Control	Gm28417
1.01e-12	-0.451226	1	1	1.77e-08	Labyr_Tropho_3	As_vs_Control	Gm42418
1.8e-07	-0.304367	1	1	0.00108436	Megakaryocyte	As_vs_Control	Gm42418
2.23e-06	-0.313843	1	1	0.00876507	Neutrophil_1	As_vs_Control	Gm42418
3.37e-05	-0.259681	1	1	0.0674697	Spong_1	As_vs_Control	Gm42418
4.36e-07	-0.20986	1	1	0.00225933	Tropho_Progenitor_1	As_vs_Control	Gm42418
5.5e-23	-0.670226	0.179	0.48	4.34e-18	B Cell	As_vs_Control	Gm43305
3.93e-05	-0.819428	0.036	0.375	0.0742828	Basophil	As_vs_Control	Gm43305
3.72e-05	0.207053	0.538	0.474	0.0713262	B Cell	As_vs_Control	Gm47283
6.21e-06	-0.242182	0.177	0.309	0.0193234	B Cell	As_vs_Control	Gm49980
2.17e-05	0.820676	0.955	0.833	0.050158	Basophil	As_vs_Control	Gnai2
2.33e-05	-0.355224	0.855	0.898	0.0520732	Pericyte	As_vs_Control	Gnas
2.56e-05	-0.0347654	0.098	0.042	0.0554344	Basophil	As_vs_Control	Golga3
8.84e-07	-0.550724	0.246	0.446	0.00401438	Labyr_Tropho_3	As_vs_Control	Gpc3
4.3e-14	0.50907	0.644	0.469	9.71e-10	B Cell	As_vs_Control	Gpx3
2.03e-05	0.531758	0.84	0.718	0.047738	Decidual_2	As_vs_Control	Gpx3
2.85e-12	0.34378	0.508	0.35	4.51e-08	Endothelial_1	As_vs_Control	Gpx3
2.83e-06	0.322887	0.592	0.449	0.0105007	Endothelial_2	As_vs_Control	Gpx3
1.02e-05	0.339426	0.617	0.445	0.0290352	Fibroblast	As_vs_Control	Gpx3
1.17e-05	0.428272	0.473	0.387	0.0319968	GlyT	As_vs_Control	Gpx3
1.13e-08	0.37861	0.611	0.427	9.06e-05	Neutrophil_1	As_vs_Control	Gpx3
1.15e-07	0.376691	0.604	0.469	0.000733	Pericyte	As_vs_Control	Gpx3
2.44e-09	0.582693	0.411	0.356	2.23e-05	Spong_1	As_vs_Control	Gpx3
4.55e-07	0.346644	0.338	0.231	0.00228187	Spong_2	As_vs_Control	Gpx3
3.55e-05	0.0322319	0.031	0.004	0.0691509	Megakaryocyte	As_vs_Control	Gsk3a
1.41e-05	0.376349	0.385	0.243	0.0369754	Decidual_1	As_vs_Control	Gsn
2.32e-05	0.0453456	0.15	0.079	0.0520732	Erythroid_Precursor_1	As_vs_Control	Gsn
5.83e-06	0.0889264	0.062	0.005	0.0183895	B Cell	As_vs_Control	Guca2b
6.3e-06	0.0431647	0.046	0.005	0.0194156	Decidual_1	As_vs_Control	Guca2b
2.89e-05	0.711041	0.105	0.011	0.0609649	Endodermal_Cell	As_vs_Control	Guca2b
1.56e-10	0.0797499	0.053	0.001	1.88e-06	Endothelial_1	As_vs_Control	Guca2b
8.07e-07	0.100577	0.072	0	0.00380455	Fibroblast	As_vs_Control	Guca2b
4.59e-06	0.0905672	0.045	0	0.0154078	GlyT	As_vs_Control	Guca2b
2.7e-05	0.0874628	0.062	0	0.0578889	Macrophage_1	As_vs_Control	Guca2b
2.4e-06	0.0767572	0.052	0	0.00923234	Pericyte	As_vs_Control	Guca2b
8.21e-06	0.103702	0.038	0.002	0.0244662	Spong_1	As_vs_Control	Guca2b
1.04e-05	0.0563535	0.042	0.002	0.0294198	Spong_2	As_vs_Control	Guca2b
4.16e-06	0.149464	0.075	0.003	0.0143647	Stromal_1	As_vs_Control	Guca2b
3.61e-06	0.0502548	0.03	0	0.0129522	Tropho_Progenitor_1	As_vs_Control	Guca2b
2.3e-05	-0.00336685	0.026	0.005	0.0520732	Endothelial_2	As_vs_Control	Gzmf
3.02e-08	-7.68e-05	0.023	0.005	0.000217	Endothelial_2	As_vs_Control	Gzmg
3.2e-07	-0.548822	0.935	0.978	0.00175895	Labyr_Tropho_3	As_vs_Control	H19
2.3e-06	0.162123	0.995	1	0.00895098	B Cell	As_vs_Control	H2-Aa
2.83e-09	-0.626289	0.134	0.042	2.55e-05	Basophil	As_vs_Control	H2-Ab1
1.47e-06	0.463794	0.451	0.222	0.00593402	Erythroid_Precursor_1	As_vs_Control	H3f3a
4.68e-06	-1.80803	0.503	0.463	0.0155399	Neutrophil_1	As_vs_Control	Hba-a1
1.74e-09	-2.14204	0.451	0.442	1.67e-05	Neutrophil_1	As_vs_Control	Hba-a2
2.56e-05	0.051715	0.033	0	0.0554344	B Cell	As_vs_Control	Hba-x
2.7e-06	1.50472	0.355	0.148	0.0101595	Erythroid_Precursor_1	As_vs_Control	Hba-x
3.35e-05	0.110376	0.093	0.024	0.0674697	B Cell	As_vs_Control	Hbb-y
3.8e-05	0.164717	0.109	0.011	0.0726672	Endodermal_Cell	As_vs_Control	Hbb-y
3.42e-16	0.157098	0.103	0.009	1.14e-11	Endothelial_1	As_vs_Control	Hbb-y
1.68e-08	2.12119	0.388	0.143	0.000126	Erythroid_Precursor_1	As_vs_Control	Hbb-y
4.6e-05	0.128999	0.108	0.017	0.0839072	Fibroblast	As_vs_Control	Hbb-y
7.1e-06	1.8159	0.119	0.017	0.0215673	Megakaryocyte	As_vs_Control	Hbb-y
3.85e-05	-1.61427	0.092	0.024	0.073413	Neutrophil_1	As_vs_Control	Hbb-y
8.6e-07	2.80823	0.142	0.015	0.00396225	Neutrophil_2	As_vs_Control	Hbb-y
1.94e-07	0.109611	0.093	0.017	0.00114587	S-TGC_1	As_vs_Control	Hbb-y
5.1e-05	0.12738	0.063	0.015	0.0910619	Spong_1	As_vs_Control	Hbb-y
4.07e-05	0.0851996	0.065	0.015	0.0758345	Tropho_Progenitor_1	As_vs_Control	Hbb-y
1.07e-05	-0.197418	0.06	0.206	0.0298217	T_Cell	As_vs_Control	Hist1h4c
2.2e-05	-0.366128	0.138	0.511	0.0504503	Macrophage_1_2	As_vs_Control	Hmgn1
1.03e-08	-0.87641	0.244	0.329	8.55e-05	Neutrophil_1	As_vs_Control	Hmox1
3.11e-06	-0.286114	0.985	0.997	0.0114903	B Cell	As_vs_Control	Hsp90aa1
1.6e-05	0.211116	0.385	0.19	0.0411967	Erythroid_Precursor_1	As_vs_Control	Hsp90aa1
3.65e-06	-0.480155	1	0.987	0.0129539	T_Cell	As_vs_Control	Hsp90aa1
5.05e-11	-0.763961	0.555	0.713	6.51e-07	B Cell	As_vs_Control	Hspa1a
2.01e-05	-1.11611	0.551	0.659	0.047738	T_Cell	As_vs_Control	Hspa1a
4.78e-10	-0.784246	0.516	0.659	5.21e-06	B Cell	As_vs_Control	Hspa1b
1.56e-07	-1.01274	0.423	0.637	0.000959	T_Cell	As_vs_Control	Hspa1b
9.65e-08	-0.348198	0.993	0.992	0.000635	B Cell	As_vs_Control	Hspa8
1.31e-13	-0.543091	0.934	0.978	2.76e-09	B Cell	As_vs_Control	Hspe1
3.41e-06	-0.488618	0.949	0.969	0.0124519	T_Cell	As_vs_Control	Hspe1
2.57e-07	-0.332136	0.555	0.729	0.00145073	B Cell	As_vs_Control	Hsph1
4.5e-06	-0.344066	0.211	0.455	0.0151821	Labyr_Tropho_1	As_vs_Control	Id1
3.15e-05	-0.347133	0.199	0.389	0.0652768	Labyr_Tropho_1	As_vs_Control	Id2
3.24e-05	-0.365434	0.841	0.899	0.066321	Fibroblast	As_vs_Control	Igf2
3.8e-10	-0.707722	0.824	0.914	4.21e-06	Labyr_Tropho_3	As_vs_Control	Igf2
3.22e-05	0.404398	0.204	0.107	0.0661629	Decidual_1	As_vs_Control	Igfbp6
4.36e-07	-0.462978	0.06	0.266	0.00225933	Labyr_Tropho_3	As_vs_Control	Igfbp6
2.24e-05	-0.39904	0.854	0.913	0.0511458	B Cell	As_vs_Control	Iglc2
4.53e-07	-0.590028	0.841	0.881	0.00228187	B Cell	As_vs_Control	Jun
5.35e-10	-0.907751	0.812	0.924	5.73e-06	T_Cell	As_vs_Control	Jun
2.22e-05	-0.244444	0.588	0.646	0.050758	Tropho_Progenitor_1	As_vs_Control	Kdelr2
2.51e-10	-0.525284	0.969	0.97	2.93e-06	B Cell	As_vs_Control	Klf2
5.84e-05	-0.34689	0.832	0.894	0.0994143	B Cell	As_vs_Control	Klf6
1.06e-06	0.0453673	0.041	0.004	0.0045926	Megakaryocyte	As_vs_Control	Klhl9
2.19e-05	-0.24015	0.005	0.108	0.0503714	Labyr_Tropho_3	As_vs_Control	Krt14
1.42e-05	-0.289415	0.025	0.165	0.0369754	Labyr_Tropho_3	As_vs_Control	Krt17
2.8e-05	-0.523937	0.614	0.783	0.0595112	Labyr_Tropho_1	As_vs_Control	Krt18
4.53e-05	-0.438163	0.432	0.619	0.0833975	Labyr_Tropho_3	As_vs_Control	Krt18
2.85e-11	-0.854719	0.508	0.799	3.84e-07	Labyr_Tropho_3	As_vs_Control	Krt19
3.97e-05	-0.0157656	0.002	0.015	0.074689	Tropho_Progenitor_1	As_vs_Control	Krt6a
8.31e-10	-0.793049	0.151	0.396	8.75e-06	Labyr_Tropho_3	As_vs_Control	Krt7
1.09e-06	-0.489747	0.553	0.705	0.00466121	Labyr_Tropho_3	As_vs_Control	Krt8
3.39e-05	-0.159052	0.65	0.639	0.067707	Spong_2	As_vs_Control	Lars2
5.67e-06	0.136569	0.115	0.033	0.0181716	B Cell	As_vs_Control	Lbp
1.02e-06	-0.0429514	0.027	0.01	0.0045427	Decidual_2	As_vs_Control	Lcn2
3.85e-09	-0.586493	0.508	0.662	3.38e-05	Labyr_Tropho_3	As_vs_Control	Lgals3
4.75e-05	0.0621248	0.056	0.006	0.0857682	Labyr_Tropho_2	As_vs_Control	Lysmd2
2.39e-05	0.846268	0.59	0.304	0.0527778	Pericyte_2	As_vs_Control	Maged2
1.36e-05	1.08156	0.978	0.963	0.0363285	Erythroid_Precursor_1	As_vs_Control	Malat1
2.02e-05	0.337181	0.83	0.795	0.047738	Spong_2	As_vs_Control	Malat1
4.45e-05	0.0393692	0.048	0.01	0.0823798	Decidual_2	As_vs_Control	Mbtps1
2.7e-07	1.9505	0.857	0.417	0.00150629	Basophil	As_vs_Control	Mcpt8
5.19e-05	0.208702	0.266	0.163	0.0920206	B Cell	As_vs_Control	Mgp
7.65e-06	0.139606	0.239	0.141	0.0229951	Endothelial_1	As_vs_Control	Mgp
2.07e-06	0.241656	0.228	0.114	0.00818832	Spong_1	As_vs_Control	Mgp
2.26e-07	-0.399414	0.218	0.311	0.00130682	Neutrophil_1	As_vs_Control	Mir142hg
4.32e-06	-0.0489994	0.004	0.042	0.0147538	Fibroblast	As_vs_Control	Mitd1
6.3e-06	0.377879	0.743	0.595	0.0194156	Neutrophil_1	As_vs_Control	Mpp7
1e-07	-0.56831	0.211	0.468	0.000653	Labyr_Tropho_3	As_vs_Control	Msln
3.53e-07	-0.34614	0.731	0.803	0.00192329	Endothelial_1	As_vs_Control	mt-Co1
1.42e-05	0.235817	0.854	0.633	0.0369754	Labyr_Tropho_3	As_vs_Control	mt-Co1
9.93e-10	-0.733157	0.673	0.783	1.03e-05	Yolk_Sack	As_vs_Control	mt-Co1
4.17e-07	-0.570941	0.604	0.732	0.00219227	Yolk_Sack	As_vs_Control	mt-Co2
2.05e-05	-0.395648	0.755	0.803	0.0480555	Yolk_Sack	As_vs_Control	mt-Co3
1.26e-08	-1.2522	0.819	0.82	9.95e-05	Labyr_Tropho_3	As_vs_Control	Mt1
6.94e-09	-0.98869	0.397	0.619	5.84e-05	Labyr_Tropho_3	As_vs_Control	Mt2
6.2e-06	0.0466123	0.036	0.003	0.0193234	Endothelial_1	As_vs_Control	Napsa
3.95e-05	-0.317659	0.116	0.295	0.0743903	Labyr_Tropho_3	As_vs_Control	Ndrg1
4.43e-09	-0.938598	0.146	0.374	3.83e-05	Labyr_Tropho_3	As_vs_Control	Nupr1
4.63e-06	0.0134438	0.023	0.003	0.0154867	Stromal_1	As_vs_Control	Nusap1
4.53e-05	-0.0529489	0	0.037	0.0833975	Endothelial_2	As_vs_Control	Oasl1
1.67e-05	0.280794	0.708	0.58	0.0420896	B Cell	As_vs_Control	P2ry10
6.77e-08	-0.307598	0.06	0.288	0.000459	Labyr_Tropho_3	As_vs_Control	Pdpn
9.41e-06	-0.337529	0.146	0.324	0.027361	Labyr_Tropho_3	As_vs_Control	Pgam1
3.6e-05	0.0117142	0.012	0.002	0.0699406	Spong_2	As_vs_Control	Pigo
5.51e-06	0.660251	0.402	0	0.0177611	Basophil	As_vs_Control	Pirb
7.16e-12	0.0672893	0.088	0.019	1.05e-07	Decidual_2	As_vs_Control	Pitpna
2.32e-05	0.0760824	0.054	0	0.0520732	Fibroblast	As_vs_Control	Plekha2
1.15e-05	-0.229703	0.055	0.23	0.0317245	Labyr_Tropho_3	As_vs_Control	Plp2
5.33e-05	0.364154	0.16	0.077	0.0938517	Decidual_1	As_vs_Control	Postn
3.79e-07	-0.390826	0.832	0.878	0.00203108	B Cell	As_vs_Control	Ppp1r15a
2.3e-05	-0.037603	0.004	0.032	0.0520732	S-TGC_1	As_vs_Control	Ppp1r3f
2.16e-25	0.725596	0.272	0.033	2.73e-20	B Cell	As_vs_Control	Prap1
2.96e-22	0.587321	0.246	0.03	2.07e-17	Decidual_1	As_vs_Control	Prap1
2.1e-16	2.32856	0.339	0.032	7.36e-12	Endodermal_Cell	As_vs_Control	Prap1
3.42e-47	0.696773	0.259	0.017	2.16e-41	Endothelial_1	As_vs_Control	Prap1
6.86e-16	0.701103	0.256	0.028	2.06e-11	Endothelial_2	As_vs_Control	Prap1
1.93e-12	0.550268	0.212	0.011	3.21e-08	Erythroid_Precursor_1	As_vs_Control	Prap1
1.18e-09	0.647375	0.263	0.042	1.18e-05	Erythroid_Precursor_2	As_vs_Control	Prap1
5.17e-12	0.692899	0.242	0.006	7.96e-08	Erythroid_Precursor_3	As_vs_Control	Prap1
6.31e-17	0.678758	0.242	0.013	2.49e-12	Fibroblast	As_vs_Control	Prap1
8.96e-17	0.806892	0.217	0.026	3.33e-12	GlyT	As_vs_Control	Prap1
4.28e-14	0.715047	0.283	0.02	9.71e-10	Labyr_Tropho_1	As_vs_Control	Prap1
1.54e-05	0.376637	0.151	0.023	0.0397953	Labyr_Tropho_2	As_vs_Control	Prap1
1.77e-09	1.31271	0.246	0.022	1.67e-05	Labyr_Tropho_3	As_vs_Control	Prap1
2.05e-12	0.798867	0.258	0.03	3.33e-08	Macrophage_1	As_vs_Control	Prap1
5.83e-07	0.42191	0.17	0.048	0.00289787	Megakaryocyte	As_vs_Control	Prap1
5e-19	0.564413	0.223	0.021	2.63e-14	Neutrophil_1	As_vs_Control	Prap1
3.68e-15	0.740829	0.275	0.02	1.01e-10	Neutrophil_2	As_vs_Control	Prap1
6.01e-25	0.788778	0.295	0.02	6.33e-20	Pericyte	As_vs_Control	Prap1
2.43e-05	0.424441	0.238	0.014	0.0535649	Pericyte_2	As_vs_Control	Prap1
3.75e-24	0.536127	0.215	0.021	3.39e-19	S-TGC_1	As_vs_Control	Prap1
5.67e-12	0.822234	0.359	0.046	8.53e-08	S-TGC_2	As_vs_Control	Prap1
2.61e-32	1.01379	0.23	0.017	8.24e-27	Spong_1	As_vs_Control	Prap1
2.54e-27	0.616792	0.199	0.011	5.35e-22	Spong_2	As_vs_Control	Prap1
6.57e-16	2.16915	0.233	0.02	2.06e-11	Stromal_1	As_vs_Control	Prap1
4.88e-13	0.596458	0.248	0	8.8e-09	Stromal_2	As_vs_Control	Prap1
1.13e-10	0.509184	0.201	0.018	1.42e-06	T_Cell	As_vs_Control	Prap1
9.54e-20	0.624147	0.177	0.026	5.48e-15	Tropho_Progenitor_1	As_vs_Control	Prap1
1.03e-09	0.65641	0.258	0.045	1.05e-05	Yolk_Sack	As_vs_Control	Prap1
5.38e-05	0.291066	0.91	0.734	0.0943628	Labyr_Tropho_3	As_vs_Control	Prl3b1
2.35e-05	0.307688	0.457	0.299	0.0520732	Endothelial_2	As_vs_Control	Prl7a2
2.52e-05	0.244322	0.401	0.214	0.0551608	Fibroblast	As_vs_Control	Prl7a2
3.32e-06	0.403188	0.482	0.23	0.012205	Labyr_Tropho_3	As_vs_Control	Prl7a2
1.06e-06	-0.274646	0.937	0.966	0.0045926	Spong_1	As_vs_Control	Prl8a6
1.62e-05	0.195127	0.502	0.35	0.0414154	B Cell	As_vs_Control	Prl8a8
2.93e-05	0.361392	0.568	0.345	0.0615737	Labyr_Tropho_3	As_vs_Control	Prl8a8
3.65e-05	0.238339	0.543	0.378	0.0701916	Neutrophil_1	As_vs_Control	Prl8a8
3.36e-05	0.308382	0.474	0.377	0.0674697	T_Cell	As_vs_Control	Prl8a8
1.21e-05	0.860434	0.884	0.833	0.0328786	Basophil	As_vs_Control	Prr13
2.69e-10	0.00708942	0.214	0.083	3.09e-06	Basophil	As_vs_Control	Ptpn2
4.58e-05	0.0897577	0.064	0.003	0.0837774	Stromal_1	As_vs_Control	Ptprc
1.07e-05	0.085605	0.06	0.003	0.0298217	Neutrophil_1	As_vs_Control	Rab3gap1
2.74e-05	0.496429	0.354	0.216	0.058366	Decidual_1	As_vs_Control	Rbp4
2.93e-09	0.320863	0.241	0.116	2.6e-05	Spong_1	As_vs_Control	Rbp4
3.36e-05	0.00631117	0.013	0.004	0.0674697	S-TGC_1	As_vs_Control	Rft1
3.89e-05	-0.29457	0.673	0.737	0.0738063	B Cell	As_vs_Control	Rhob
1.75e-05	0.239951	0.171	0	0.043322	Pericyte_2	As_vs_Control	Ripor1
1.39e-06	0.15297	1	0.997	0.00568497	B Cell	As_vs_Control	Rpl10
3.44e-05	0.120115	1	1	0.0681779	B Cell	As_vs_Control	Rpl11
4.52e-07	0.121723	1	1	0.00228187	B Cell	As_vs_Control	Rpl23
4.54e-05	0.150191	1	1	0.083412	B Cell	As_vs_Control	Rpl24
1.62e-08	0.164055	1	1	0.000124	B Cell	As_vs_Control	Rpl6
2.68e-05	0.355883	0.673	0.407	0.057817	S-TGC_2	As_vs_Control	Rpl6
4.41e-07	0.137857	1	1	0.00226637	B Cell	As_vs_Control	Rps20
8.73e-06	0.11762	1	1	0.0256321	B Cell	As_vs_Control	Rps27a
3.55e-05	0.215796	0.984	0.96	0.0691509	Neutrophil_1	As_vs_Control	Rps29
8.6e-06	0.124241	1	1	0.0253904	B Cell	As_vs_Control	Rps4x
3.03e-05	0.127452	1	1	0.0632226	B Cell	As_vs_Control	Rps8
2.32e-08	-0.599755	0.03	0.216	0.00017	Labyr_Tropho_3	As_vs_Control	S100a4
5.85e-06	1.87398	0.929	0.708	0.0183895	Basophil	As_vs_Control	S100a6
2.81e-06	-0.61003	0.805	0.849	0.0104865	Fibroblast	As_vs_Control	S100a6
9.65e-19	-1.33563	0.915	0.921	4.69e-14	Labyr_Tropho_3	As_vs_Control	S100a6
5.78e-05	-0.303244	0.746	0.81	0.0989214	Tropho_Progenitor_1	As_vs_Control	Sbsn
1.22e-06	-0.283628	0.04	0.216	0.00508368	Labyr_Tropho_3	As_vs_Control	Serpinb1a
4.39e-06	0.28982	0.92	0.878	0.014908	Neutrophil_1	As_vs_Control	Snx20
5.81e-06	0.335687	0.897	0.845	0.0183895	Neutrophil_1	As_vs_Control	Spag9
1.1e-08	-0.898623	0.899	0.942	8.87e-05	Labyr_Tropho_3	As_vs_Control	Sparc
5.81e-05	0.127336	0.203	0.118	0.0992272	Endothelial_1	As_vs_Control	Spink1
6.57e-07	0.204121	0.187	0.079	0.00324237	Decidual_1	As_vs_Control	Spp2
1.84e-05	0.127175	0.124	0.014	0.0448684	Pericyte_2	As_vs_Control	Spry2
3.54e-05	0.0415179	0.04	0.005	0.0691509	Endodermal_Cell	As_vs_Control	Spty2d1
5.62e-05	0.264046	0.958	0.921	0.0974389	Decidual_1	As_vs_Control	Srgn
3.64e-05	0.19974	0.615	0.545	0.0701916	Endothelial_1	As_vs_Control	Srgn
5.1e-06	0.327839	0.606	0.425	0.0167603	Endothelial_2	As_vs_Control	Srgn
1.72e-05	0.35329	0.48	0.315	0.0432922	Fibroblast	As_vs_Control	Srgn
3.63e-06	0.389667	0.613	0.345	0.0129522	Labyr_Tropho_3	As_vs_Control	Srgn
1.61e-08	0.545609	0.413	0.339	0.000124	Spong_1	As_vs_Control	Srgn
8.21e-06	0.265684	0.33	0.214	0.0244662	Spong_2	As_vs_Control	Srgn
1.06e-05	-1.05066	1	1	0.0296819	Basophil	As_vs_Control	Srsf5
1.24e-10	0.0214856	0.054	0.01	1.54e-06	Decidual_2	As_vs_Control	Stom
3.09e-05	0.153215	0.187	0.099	0.0641285	S-TGC_1	As_vs_Control	Tagln
8.17e-07	0.166421	0.176	0.079	0.00380515	Spong_2	As_vs_Control	Tagln
9.8e-06	0.0470303	0.066	0.016	0.028142	Erythroid_Precursor_1	As_vs_Control	Tal1
6.99e-07	0.846712	1	1	0.00339485	Basophil	As_vs_Control	Taldo1
1.99e-05	0.0440457	0.051	0.01	0.0473224	Decidual_2	As_vs_Control	Tek
1.04e-06	0.0581967	0.052	0.005	0.00457771	Endodermal_Cell	As_vs_Control	Thoc1
8.97e-07	0.0208052	0.029	0.005	0.00404791	B Cell	As_vs_Control	Tigar
5.19e-06	0.20775	0.898	0.826	0.0169818	Endothelial_1	As_vs_Control	Tmsb10
7.11e-07	-0.318602	0.963	0.976	0.00340328	Spong_2	As_vs_Control	Tmsb10
1e-05	-0.250461	0.04	0.194	0.0287176	Labyr_Tropho_3	As_vs_Control	Tnfaip8
1.81e-05	-0.412813	0.123	0.458	0.0444769	Dendritic	As_vs_Control	Tnfrsf21
5.75e-05	-0.282394	0.02	0.144	0.0986677	Labyr_Tropho_3	As_vs_Control	Tnni2
2.24e-11	-0.754934	0.03	0.288	3.07e-07	Labyr_Tropho_3	As_vs_Control	Tnnt2
3.9e-13	0.664155	0.985	0.849	7.25e-09	Labyr_Tropho_3	As_vs_Control	Tpbpa
2.51e-06	0.326771	0.993	0.97	0.00951252	Neutrophil_1	As_vs_Control	Tpbpa
9.48e-08	0.534678	0.935	0.791	0.000631	Labyr_Tropho_3	As_vs_Control	Tpbpb
2.94e-05	0.109356	0.131	0.049	0.0615737	B Cell	As_vs_Control	Tpcn1
5.77e-06	-0.0205498	0.002	0.021	0.0183895	Neutrophil_1	As_vs_Control	Tpk1
1.75e-05	-0.198956	0.051	0.164	0.043322	Fibroblast	As_vs_Control	Tppp3
5.22e-08	-0.439681	0.05	0.252	0.000366	Labyr_Tropho_3	As_vs_Control	Tppp3
1.24e-05	0.0782185	0.097	0.036	0.0335018	Spong_1	As_vs_Control	Trappc13
5.74e-05	0.0897467	0.221	0.134	0.0986677	Decidual_1	As_vs_Control	Trappc2l
1.86e-05	-0.303815	0.131	0.288	0.0451139	Labyr_Tropho_3	As_vs_Control	Tspo
5.33e-05	0.14924	0.352	0.221	0.0938517	Decidual_1	As_vs_Control	Ttr
3.57e-06	0.39582	0.44	0.278	0.0128682	Labyr_Tropho_1	As_vs_Control	Ttr
2.28e-07	0.352803	0.419	0.273	0.00130682	Spong_1	As_vs_Control	Ttr
7.2e-06	0.232734	0.322	0.194	0.0217538	Spong_2	As_vs_Control	Ttr
2.11e-05	0.255567	0.3	0.129	0.0491327	Macrophage_1	As_vs_Control	Tuba1a
7.05e-07	0.293056	0.549	0.39	0.00339884	B Cell	As_vs_Control	Tubb4b
9.49e-06	-0.370407	0.131	0.353	0.0273784	Labyr_Tropho_3	As_vs_Control	Txnip
5.11e-05	0.183006	0.715	0.697	0.0910619	Tropho_Progenitor_1	As_vs_Control	Uba52
3.19e-05	0.274439	0.162	0	0.0657931	Pericyte_2	As_vs_Control	Ubqln2
1.63e-06	-0.281548	0.416	0.506	0.00656646	Spong_2	As_vs_Control	Uchl3
9.06e-06	-0.371967	0.131	0.324	0.0264943	Labyr_Tropho_3	As_vs_Control	Upk3b
1.58e-10	-0.960845	0.553	0.755	1.88e-06	Labyr_Tropho_3	As_vs_Control	Vim
5.71e-05	0.309312	0.816	0.753	0.0984548	B Cell	As_vs_Control	Vps37b
5.53e-05	-0.0659652	0.012	0.06	0.0965559	Spong_2	As_vs_Control	Vps41
6.93e-06	-0.0712829	0.004	0.059	0.0211321	Neutrophil_2	As_vs_Control	Zbtb10
1.75e-06	-0.0162604	0.004	0.02	0.00701158	Decidual_1	As_vs_Control	Zbtb8a
