# Supplementary material for: Single-cell RNA sequencing reveals placental response under environmental stress
Source: Nat Commun. 2024 Aug 2;15:6549. doi: 10.1038/s41467-024-50914-9 (PMC11297347; doi:10.1038/s41467-024-50914-9)
Supplement: Supplementary file 6 — Supplementary Data 3 [file 41467_2024_50914_MOESM6_ESM.xlsx]

## Sheet: Sheet1 (2)
p_val	avg_log2FC	pct.express.As.cells	pct.express.Control.cells	p_val_adj	ct_name	comparison	gene	FC
2.69514e-07	1.9505	0.857	0.417	0.00150629	Basophil	As_vs_Control	Mcpt8	3.86508
5.07861e-06	1.05772	0.741	0.208	0.0167603	Basophil	As_vs_Control	Fcer1a	2.08163
1.20823e-05	0.860434	0.884	0.833	0.0328786	Basophil	As_vs_Control	Prr13	1.81558
6.98807e-07	0.846712	1	1	0.00339485	Basophil	As_vs_Control	Taldo1	1.7984
1.08628e-06	0.762501	0.446	0	0.00466122	Basophil	As_vs_Control	Alox15	1.69643
2.17935e-07	0.747135	0.817	0.635	0.00127441	Erythroid_Precursor_1	As_vs_Control	Fth1	1.67846
5.51213e-06	0.660251	0.402	0	0.0177611	Basophil	As_vs_Control	Pirb	1.58036
1.05139e-05	0.571157	0.371	0	0.0296431	NK_Cell_1	As_vs_Control	Gm10522	1.48571
1.47561e-09	0.556152	0.714	0.432	1.45612e-05	Labyr_Tropho_3	As_vs_Control	Ceacam14	1.47034
9.48492e-08	0.534678	0.935	0.791	0.000630546	Labyr_Tropho_3	As_vs_Control	Tpbpb	1.44862
1.46577e-06	0.463794	0.451	0.222	0.00593402	Erythroid_Precursor_1	As_vs_Control	H3f3a	1.37916
1.90364e-05	0.45164	0.932	0.922	0.0458871	GlyT	As_vs_Control	Car2	1.36759
6.16463e-09	0.40097	0.575	0.396	5.26116e-05	B Cell	As_vs_Control	Crem	1.3204
6.29818e-06	0.377879	0.743	0.595	0.0194156	Neutrophil_1	As_vs_Control	Mpp7	1.29943
2.32189e-06	0.365676	0.732	0.472	0.00899622	Labyr_Tropho_2	As_vs_Control	Col3a1	1.28848
5.80707e-06	0.335687	0.897	0.845	0.0183895	Neutrophil_1	As_vs_Control	Spag9	1.26198
1.01589e-06	0.319643	0.519	0.368	0.0045427	Spong_2	As_vs_Control	Col1a2	1.24802
7.0501e-07	0.293056	0.549	0.39	0.00339884	B Cell	As_vs_Control	Tubb4b	1.22523
4.39062e-06	0.28982	0.92	0.878	0.014908	Neutrophil_1	As_vs_Control	Snx20	1.22249
1.66613e-05	0.280794	0.708	0.58	0.0420896	B Cell	As_vs_Control	P2ry10	1.21486
2.10831e-05	0.255567	0.3	0.129	0.0491327	Macrophage_1	As_vs_Control	Tuba1a	1.1938
1.74554e-05	0.239951	0.171	0	0.043322	Pericyte_2	As_vs_Control	Ripor1	1.18095
6.57152e-07	0.204121	0.187	0.079	0.00324237	Decidual_1	As_vs_Control	Spp2	1.15198
1.4227e-05	0.204117	0.752	0.745	0.0369754	B Cell	As_vs_Control	Eif4a1	1.15198
4.03993e-07	0.175193	1	1	0.00214404	B Cell	As_vs_Control	Eif1	1.12912
2.29604e-06	0.162123	0.995	1	0.00895098	B Cell	As_vs_Control	H2-Aa	1.11893
1.38625e-06	0.15297	1	0.997	0.00568497	B Cell	As_vs_Control	Rpl10	1.11186
2.51539e-06	0.151422	0.143	0.014	0.00951252	Pericyte_2	As_vs_Control	Cops2	1.11066
4.41397e-07	0.137857	1	1	0.00226637	B Cell	As_vs_Control	Rps20	1.10027
5.6683e-06	0.136569	0.115	0.033	0.0181716	B Cell	As_vs_Control	Lbp	1.09929
1.84007e-05	0.127175	0.124	0.014	0.0448684	Pericyte_2	As_vs_Control	Spry2	1.09215
8.60353e-06	0.124241	1	1	0.0253904	B Cell	As_vs_Control	Rps4x	1.08993
4.52306e-07	0.121723	1	1	0.00228187	B Cell	As_vs_Control	Rpl23	1.08803
8.72602e-06	0.11762	1	1	0.0256321	B Cell	As_vs_Control	Rps27a	1.08494
1.0715e-05	0.085605	0.06	0.003	0.0298217	Neutrophil_1	As_vs_Control	Rab3gap1	1.06113
1.18681e-05	0.0810147	0.058	0	0.0324471	Fibroblast	As_vs_Control	Ddr2	1.05776
1.2413e-05	0.0782185	0.097	0.036	0.0335018	Spong_1	As_vs_Control	Trappc13	1.05571
7.15523e-12	0.0672893	0.088	0.019	1.0509e-07	Decidual_2	As_vs_Control	Pitpna	1.04775
1.04304e-06	0.0581967	0.052	0.005	0.00457771	Endodermal_Cell	As_vs_Control	Thoc1	1.04116
3.89847e-06	0.0533534	0.058	0.01	0.0136219	Decidual_2	As_vs_Control	Chpt1	1.03767
9.80326e-06	0.0470303	0.066	0.016	0.028142	Erythroid_Precursor_1	As_vs_Control	Tal1	1.03314
6.19668e-06	0.0466123	0.036	0.003	0.0193234	Endothelial_1	As_vs_Control	Napsa	1.03284
1.06171e-06	0.0453673	0.041	0.004	0.0045926	Megakaryocyte	As_vs_Control	Klhl9	1.03195
1.96197e-05	0.0447639	0.033	0.003	0.0471133	Endothelial_1	As_vs_Control	Fxyd6	1.03151
1.98567e-05	0.0440457	0.051	0.01	0.0473224	Decidual_2	As_vs_Control	Cyfip1	1.031
1.98567e-05	0.0440457	0.051	0.01	0.0473224	Decidual_2	As_vs_Control	Tek	1.031
5.30231e-06	0.0425744	0.028	0	0.0171726	Spong_1	As_vs_Control	Adck5	1.02995
1.04377e-06	0.0394072	0.037	0.005	0.00457771	Endothelial_2	As_vs_Control	Carm1	1.02769
1.2423e-10	0.0214856	0.054	0.01	1.53838e-06	Decidual_2	As_vs_Control	Stom	1.015
8.97331e-07	0.0208052	0.029	0.005	0.00404791	B Cell	As_vs_Control	Tigar	1.01453
4.63463e-06	0.0134438	0.023	0.003	0.0154867	Stromal_1	As_vs_Control	Nusap1	1.00936
6.63487e-07	0.0133958	0.017	0.002	0.00324825	Decidual_1	As_vs_Control	Ccl25	1.00933
2.6943e-10	0.00708942	0.214	0.083	3.09378e-06	Basophil	As_vs_Control	Ptpn2	1.00493
1.23943e-06	0	0.125	0.042	0.00514973	Basophil	As_vs_Control	Apaf1	1
3.02055e-08	-7.67812e-05	0.023	0.005	0.000216775	Endothelial_2	As_vs_Control	Gzmg	0.999947
1.75415e-06	-0.0162604	0.004	0.02	0.00701158	Decidual_1	As_vs_Control	Zbtb8a	0.988792
2.2963e-08	-0.020287	0.004	0.029	0.000169508	Stromal_1	As_vs_Control	Caskin1	0.986037
5.76666e-06	-0.0205498	0.002	0.021	0.0183895	Neutrophil_1	As_vs_Control	Tpk1	0.985857
1.0214e-06	-0.0429514	0.027	0.01	0.0045427	Decidual_2	As_vs_Control	Lcn2	0.970667
1.73643e-05	-0.0431703	0.004	0.038	0.043322	Fibroblast	As_vs_Control	Dnajc14	0.97052
4.32184e-06	-0.0489994	0.004	0.042	0.0147538	Fibroblast	As_vs_Control	Mitd1	0.966606
1.62633e-05	-0.0598112	0.017	0.005	0.0414154	Macrophage_1	As_vs_Control	Gm10800	0.95939
6.92639e-06	-0.0712829	0.004	0.059	0.0211321	Neutrophil_2	As_vs_Control	Zbtb10	0.951791
1.07189e-05	-0.197418	0.06	0.206	0.0298217	T_Cell	As_vs_Control	Hist1h4c	0.87211
1.14531e-05	-0.229703	0.055	0.23	0.0317245	Labyr_Tropho_3	As_vs_Control	Plp2	0.852811
1.82086e-05	-0.236052	0.02	0.151	0.0445721	Labyr_Tropho_3	As_vs_Control	Ccnd1	0.849066
6.21115e-06	-0.242182	0.177	0.309	0.0193234	B Cell	As_vs_Control	Gm49980	0.845466
1.00493e-05	-0.250461	0.04	0.194	0.0287176	Labyr_Tropho_3	As_vs_Control	Tnfaip8	0.840628
1.86899e-05	-0.265497	0.06	0.23	0.0452244	Labyr_Tropho_3	As_vs_Control	Card19	0.831912
1.21301e-05	-0.267104	0	0.186	0.0328786	Dendritic	As_vs_Control	Clpx	0.830986
1.06028e-06	-0.274646	0.937	0.966	0.0045926	Spong_1	As_vs_Control	Prl8a6	0.826653
3.53593e-06	-0.275408	0.035	0.201	0.012834	Labyr_Tropho_3	As_vs_Control	Cldn2	0.826217
1.63239e-06	-0.281548	0.416	0.506	0.00656646	Spong_2	As_vs_Control	Uchl3	0.822708
1.21548e-06	-0.283628	0.04	0.216	0.00508368	Labyr_Tropho_3	As_vs_Control	Serpinb1a	0.821522
1.42241e-05	-0.289415	0.025	0.165	0.0369754	Labyr_Tropho_3	As_vs_Control	Krt17	0.818234
9.44457e-06	-0.289962	0.116	0.331	0.027361	Labyr_Tropho_3	As_vs_Control	Ezr	0.817924
1.85728e-05	-0.303815	0.131	0.288	0.0451139	Labyr_Tropho_3	As_vs_Control	Tspo	0.810107
6.76508e-08	-0.307598	0.06	0.288	0.000459405	Labyr_Tropho_3	As_vs_Control	Pdpn	0.807986
2.57275e-07	-0.332136	0.555	0.729	0.00145073	B Cell	As_vs_Control	Hsph1	0.79436
9.40541e-06	-0.337529	0.146	0.324	0.027361	Labyr_Tropho_3	As_vs_Control	Pgam1	0.791395
1.51227e-05	-0.343479	0.06	0.209	0.0391423	Labyr_Tropho_3	As_vs_Control	Anxa8	0.788139
4.49539e-06	-0.344066	0.211	0.455	0.0151821	Labyr_Tropho_1	As_vs_Control	Id1	0.787818
9.64529e-08	-0.348198	0.993	0.992	0.000634527	B Cell	As_vs_Control	Hspa8	0.785565
1.38607e-05	-0.351946	0.256	0.417	0.0367802	Labyr_Tropho_3	As_vs_Control	Cd81	0.783526
9.49394e-06	-0.370407	0.131	0.353	0.0273784	Labyr_Tropho_3	As_vs_Control	Txnip	0.773564
9.06148e-06	-0.371967	0.131	0.324	0.0264943	Labyr_Tropho_3	As_vs_Control	Upk3b	0.772728
3.79492e-07	-0.390826	0.832	0.878	0.00203108	B Cell	As_vs_Control	Ppp1r15a	0.762693
2.04686e-05	-0.395648	0.755	0.803	0.0480555	Yolk_Sack	As_vs_Control	mt-Co3	0.760148
2.2646e-07	-0.399414	0.218	0.311	0.00130682	Neutrophil_1	As_vs_Control	Mir142hg	0.758166
1.80993e-05	-0.412813	0.123	0.458	0.0444769	Dendritic	As_vs_Control	Tnfrsf21	0.751157
1.86544e-07	-0.41366	0.131	0.381	0.00111143	Labyr_Tropho_3	As_vs_Control	Cavin3	0.750716
3.71957e-06	-0.422526	0.161	0.345	0.0131234	Labyr_Tropho_3	As_vs_Control	Emp3	0.746117
2.80896e-07	-0.455327	0.881	0.911	0.00155613	B Cell	As_vs_Control	Fos	0.729345
2.33508e-08	-0.458521	0.116	0.367	0.000169508	Labyr_Tropho_3	As_vs_Control	Cavin1	0.727732
1.63459e-08	-0.48398	0.582	0.699	0.000124376	B Cell	As_vs_Control	Dusp1	0.715003
1.09487e-06	-0.489747	0.553	0.705	0.00466122	Labyr_Tropho_3	As_vs_Control	Krt8	0.71215
2.50651e-10	-0.525284	0.969	0.97	2.93144e-06	B Cell	As_vs_Control	Klf2	0.694822
2.05474e-09	-0.545796	0.906	0.939	1.90834e-05	Yolk_Sack	As_vs_Control	Actb	0.685013
3.20291e-07	-0.548822	0.935	0.978	0.00175895	Labyr_Tropho_3	As_vs_Control	H19	0.683578
8.83542e-07	-0.550724	0.246	0.446	0.00401438	Labyr_Tropho_3	As_vs_Control	Gpc3	0.682678
1.00343e-07	-0.56831	0.211	0.468	0.000653313	Labyr_Tropho_3	As_vs_Control	Msln	0.674407
4.16552e-07	-0.570941	0.604	0.732	0.00219227	Yolk_Sack	As_vs_Control	mt-Co2	0.673177
3.84865e-09	-0.586493	0.508	0.662	3.37585e-05	Labyr_Tropho_3	As_vs_Control	Lgals3	0.66596
2.32482e-08	-0.599755	0.03	0.216	0.000169508	Labyr_Tropho_3	As_vs_Control	S100a4	0.659866
2.83109e-09	-0.626289	0.134	0.042	2.55424e-05	Basophil	As_vs_Control	H2-Ab1	0.647841
2.23653e-11	-0.754934	0.03	0.288	3.0706e-07	Labyr_Tropho_3	As_vs_Control	Tnnt2	0.592574
1.10468e-07	-0.786	0.283	0.495	0.000711897	Labyr_Tropho_1	As_vs_Control	Dmkn	0.57995
8.31336e-10	-0.793049	0.151	0.396	8.75048e-06	Labyr_Tropho_3	As_vs_Control	Krt7	0.577123
1.54997e-14	-0.804641	0.397	0.705	3.76492e-10	Labyr_Tropho_3	As_vs_Control	Anxa2	0.572504
2.85475e-11	-0.854719	0.508	0.799	3.83598e-07	Labyr_Tropho_3	As_vs_Control	Krt19	0.552973
1.0285e-08	-0.87641	0.244	0.329	8.5467e-05	Neutrophil_1	As_vs_Control	Hmox1	0.544721
1.09505e-08	-0.898623	0.899	0.942	8.8664e-05	Labyr_Tropho_3	As_vs_Control	Sparc	0.536398
4.43179e-09	-0.938598	0.146	0.374	3.83409e-05	Labyr_Tropho_3	As_vs_Control	Nupr1	0.52174
1.57544e-10	-0.960845	0.553	0.755	1.87729e-06	Labyr_Tropho_3	As_vs_Control	Vim	0.513756
6.93858e-09	-0.98869	0.397	0.619	5.84273e-05	Labyr_Tropho_3	As_vs_Control	Mt2	0.503935
1.05747e-05	-1.05066	1	1	0.0296819	Basophil	As_vs_Control	Srsf5	0.482748
1.26039e-08	-1.2522	0.819	0.82	9.94995e-05	Labyr_Tropho_3	As_vs_Control	Mt1	0.419808
4.67516e-06	-1.80803	0.503	0.463	0.0155399	Neutrophil_1	As_vs_Control	Hba-a1	0.28558
1.73612e-09	-2.14204	0.451	0.442	1.66581e-05	Neutrophil_1	As_vs_Control	Hba-a2	0.22656
