# Supplementary material for: Single-cell RNA sequencing reveals placental response under environmental stress
Source: Nat Commun. 2024 Aug 2;15:6549. doi: 10.1038/s41467-024-50914-9 (PMC11297347; doi:10.1038/s41467-024-50914-9)
Supplement: Supplementary file 7 — Supplementary Data 4 [file 41467_2024_50914_MOESM7_ESM.xlsx]

## Sheet: Supplementary Excel file 4. man
p_val	avg_log2FC	pct.express.M.cells	pct.express.F.cells	p_val_adj	ct_name	comparison	gene
2.02e-06	-0.127756	0	0.086	0.0728442	B Cell	Control_M_vs_F	Gm15848
1.19e-06	0.050455	0.098	0.03	0.0521702	Decidual_1	Control_M_vs_F	Stip1
6.06e-11	-0.242093	0.011	0.135	1.24e-05	Endothelial_1	Control_M_vs_F	Xist
5.3e-09	0.500179	0.902	0.896	0.000649	Endothelial_1	Control_M_vs_F	Afp
2.01e-06	-0.331715	0.538	0.63	0.0728442	Endothelial_1	Control_M_vs_F	Sh3bgrl3
1.69e-07	-0.506185	0	0.109	0.0129645	GlyT	Control_M_vs_F	Xist
4.16e-08	-0.697707	0.018	0.281	0.0042468	Labyr_Tropho_1	Control_M_vs_F	Xist
7e-07	0.076783	0.335	0.18	0.0357289	Pericyte	Control_M_vs_F	Srrm2
2.86e-06	0.433916	0.4	0.143	0.0963194	Pericyte	Control_M_vs_F	Apoa2
2.99e-06	0.175572	0.112	0	0.0963194	Pericyte	Control_M_vs_F	Eif2s3y
4.42e-07	-0.30127	0.008	0.122	0.0270341	S-TGC_1	Control_M_vs_F	Xist
3.41e-07	0.0586577	0.053	0.005	0.0231787	Spong_2	Control_M_vs_F	Ddx3y
1e-06	0.489311	0.996	0.984	0.0473201	Spong_2	Control_M_vs_F	Prl8a9
6.08e-10	-0.70128	0.144	0.468	9.3e-05	Stromal_1	Control_M_vs_F	Xist
2.74e-11	-1.40255	0	0.402	1.24e-05	Stromal_2	Control_M_vs_F	Xist
6.89e-08	0.11774	0.082	0	0.00602333	Tropho_Progenitor_1	Control_M_vs_F	Eif2s3y
5.13e-07	0.50358	0.986	0.952	0.0285282	Tropho_Progenitor_1	Control_M_vs_F	Prl8a9
4.88e-11	-0.901617	0.965	1	1.24e-05	Yolk_Sack	Control_M_vs_F	Actb
1.48e-06	-0.642541	0.741	0.903	0.06031	Yolk_Sack	Control_M_vs_F	Rps23
