# Supplementary material for: Single-cell RNA sequencing reveals placental response under environmental stress
Source: Nat Commun. 2024 Aug 2;15:6549. doi: 10.1038/s41467-024-50914-9 (PMC11297347; doi:10.1038/s41467-024-50914-9)
Supplement: Supplementary file 8 — Supplementary Data 5 [file 41467_2024_50914_MOESM8_ESM.xlsx]

## Sheet: Supplementary Excel file 5. man
p_val	avg_log2FC	pct.express.M.cells	pct.express.F.cells	p_val_adj	ct_name	comparison	gene
8.96805e-39	-1.23162	0.733	0.948	1.88458e-33	B Cell	As_M_vs_F	Ctla2a
1.95462e-33	-0.760573	0.018	0.408	1.76036e-28	B Cell	As_M_vs_F	Prap1
1.15874e-15	-0.54068	0.217	0.528	2.519e-11	B Cell	As_M_vs_F	Gpx3
1.85976e-07	-0.145432	0.68	0.873	0.000925125	B Cell	As_M_vs_F	Afp
9.42098e-07	-0.03236	0.004	0.03	0.00359957	B Cell	As_M_vs_F	Lhfpl2
2.15291e-06	-0.178527	0.039	0.165	0.00699621	B Cell	As_M_vs_F	Lbp
2.2631e-06	-0.0839623	0	0.06	0.00731655	B Cell	As_M_vs_F	Tshz2
2.27895e-06	-1.00674	0.285	0.408	0.00733022	B Cell	As_M_vs_F	Hspa1b
1.21984e-05	0.265271	0.9	0.779	0.0288024	B Cell	As_M_vs_F	Satb1
2.48114e-05	-0.719741	0.662	0.742	0.0460056	B Cell	As_M_vs_F	Jun
2.52732e-05	-0.123312	0.018	0.109	0.0461916	B Cell	As_M_vs_F	Guca2b
2.52934e-05	0.200739	0.495	0.303	0.0461916	B Cell	As_M_vs_F	Ceacam11
2.53756e-05	0.0480507	0.968	0.884	0.0461916	B Cell	As_M_vs_F	Tpbpa
1.37982e-06	-0.973416	0.327	0.789	0.00476782	Basophil	As_M_vs_F	Ctla2a
3.50777e-24	-1.18487	0.067	0.481	1.57958e-19	Decidual_1	As_M_vs_F	Prap1
8.9491e-09	-0.464741	0.05	0.251	6.88024e-05	Decidual_1	As_M_vs_F	Sparcl1
9.27782e-08	0.333587	0.839	0.881	0.000541577	Decidual_1	As_M_vs_F	Ppia
1.6483e-05	-0.0415822	0.006	0.041	0.0351158	Decidual_1	As_M_vs_F	Akap1
1.84497e-05	0.488323	0.872	0.929	0.0376417	Decidual_1	As_M_vs_F	Afp
1.97037e-05	0.42579	0.661	0.546	0.0393097	Decidual_1	As_M_vs_F	mt-Nd1
2.72512e-05	-0.354024	0.35	0.427	0.0478355	Decidual_1	As_M_vs_F	Col4a2
3.06774e-05	0.0327083	0.033	0.003	0.0524911	Decidual_1	As_M_vs_F	Mrpl37
3.2195e-05	0.121719	0.283	0.397	0.0540643	Decidual_1	As_M_vs_F	Cd9
3.62032e-05	-0.146684	0.111	0.247	0.0583725	Decidual_1	As_M_vs_F	Rab14
3.79446e-05	0.346621	0.906	0.861	0.0604465	Decidual_1	As_M_vs_F	Gnas
5.04204e-05	-0.122826	0.006	0.092	0.0735802	Decidual_1	As_M_vs_F	Xist
5.18577e-05	-0.50309	0.239	0.427	0.0751244	Decidual_1	As_M_vs_F	Timp2
2.87909e-15	-1.89633	0.023	0.368	6.05023e-11	Decidual_2	As_M_vs_F	Prap1
1.1955e-10	-0.535228	0.955	1	1.27743e-06	Decidual_2	As_M_vs_F	Afp
6.76137e-05	-0.114886	0.825	0.692	0.0904186	Decidual_2	As_M_vs_F	Rpl18a
6.80107e-05	-0.507043	0.407	0.615	0.090456	Decidual_2	As_M_vs_F	Apob
1.18194e-07	0.330149	0.333	0.03	0.00067129	Dendritic	As_M_vs_F	Rer1
8.10318e-36	-2.15092	0.87	1	1.0217e-30	Endodermal_Cell	As_M_vs_F	Ctla2a
5.23734e-12	-0.908494	0.989	1	6.73835e-08	Endodermal_Cell	As_M_vs_F	Malat1
7.48227e-12	-0.978773	0.293	0.731	9.43412e-08	Endodermal_Cell	As_M_vs_F	Prl8a2
3.062e-10	-0.934049	0.446	0.724	3.01622e-06	Endodermal_Cell	As_M_vs_F	Gpx3
9.58508e-09	-0.732149	0.804	0.872	7.28041e-05	Endodermal_Cell	As_M_vs_F	Hbb-bs
2.84888e-08	0.425658	0.38	0.083	0.000191067	Endodermal_Cell	As_M_vs_F	Dctn3
3.26031e-08	0.172773	0.272	0.077	0.000216358	Endodermal_Cell	As_M_vs_F	Smc3
4.64996e-08	0.671642	0.772	0.404	0.000302215	Endodermal_Cell	As_M_vs_F	Atp5b
1.08759e-07	0.310629	0.326	0.071	0.000629037	Endodermal_Cell	As_M_vs_F	Timm23
1.26114e-07	0.204358	0.152	0	0.000703595	Endodermal_Cell	As_M_vs_F	Pop4
1.78993e-07	0.534925	0.543	0.199	0.000910026	Endodermal_Cell	As_M_vs_F	Tbrg1
2.00568e-07	0.199246	0.359	0.122	0.000972652	Endodermal_Cell	As_M_vs_F	Sdhd
2.08257e-07	0.826649	0.75	0.474	0.00100223	Endodermal_Cell	As_M_vs_F	Atp5e
2.10111e-07	0.768598	0.815	0.506	0.00100349	Endodermal_Cell	As_M_vs_F	Cox7c
4.19747e-07	1.20795	0.913	0.872	0.00183765	Endodermal_Cell	As_M_vs_F	S100g
4.71179e-07	0.719119	0.783	0.481	0.00203456	Endodermal_Cell	As_M_vs_F	Gapdh
5.28747e-07	-0.581114	0.174	0.506	0.00225229	Endodermal_Cell	As_M_vs_F	Prap1
5.89611e-07	0.750827	0.641	0.34	0.00247807	Endodermal_Cell	As_M_vs_F	Cox5a
7.15423e-07	0.443158	0.522	0.205	0.00289119	Endodermal_Cell	As_M_vs_F	Bag1
7.38226e-07	0.138404	0.207	0.051	0.00296434	Endodermal_Cell	As_M_vs_F	Anapc11
8.39672e-07	0.445656	0.457	0.147	0.00328793	Endodermal_Cell	As_M_vs_F	Ndufb10
8.81599e-07	0.276413	0.337	0.096	0.00343079	Endodermal_Cell	As_M_vs_F	Ndufa8
1.10091e-06	-0.590029	0.946	0.987	0.00408262	Endodermal_Cell	As_M_vs_F	Afp
1.1736e-06	0.737358	0.793	0.526	0.00430158	Endodermal_Cell	As_M_vs_F	Cox8a
1.23526e-06	0.30341	0.37	0.109	0.00450143	Endodermal_Cell	As_M_vs_F	Psmc2
1.31654e-06	-0.316162	0.076	0.173	0.00468919	Endodermal_Cell	As_M_vs_F	Txnip
1.38368e-06	0.438052	0.435	0.141	0.00476782	Endodermal_Cell	As_M_vs_F	Psma2
1.50502e-06	0.54786	0.826	0.519	0.00510115	Endodermal_Cell	As_M_vs_F	Rack1
1.58073e-06	0.503623	0.707	0.372	0.0053291	Endodermal_Cell	As_M_vs_F	Atpif1
1.8553e-06	0.271515	0.283	0.064	0.00615602	Endodermal_Cell	As_M_vs_F	Zcrb1
2.35189e-06	0.344052	0.337	0.083	0.00746514	Endodermal_Cell	As_M_vs_F	Ubald2
2.42347e-06	0.59364	0.5	0.192	0.00756354	Endodermal_Cell	As_M_vs_F	Ube2s
2.68534e-06	0.519973	1	0.987	0.00817838	Endodermal_Cell	As_M_vs_F	Eef1a1
2.92248e-06	0.615861	0.598	0.276	0.00881543	Endodermal_Cell	As_M_vs_F	Mdh2
3.00181e-06	0.429265	0.315	0.077	0.0090116	Endodermal_Cell	As_M_vs_F	Mtch2
3.33887e-06	0.246075	0.283	0.071	0.0098823	Endodermal_Cell	As_M_vs_F	Rala
4.54546e-06	0.508807	0.565	0.25	0.0127929	Endodermal_Cell	As_M_vs_F	Rbx1
5.08696e-06	0.508084	0.674	0.353	0.0141277	Endodermal_Cell	As_M_vs_F	Oaz1
5.16289e-06	0.440458	0.957	0.731	0.0142133	Endodermal_Cell	As_M_vs_F	Hsp90ab1
5.41791e-06	0.677968	0.674	0.417	0.0148505	Endodermal_Cell	As_M_vs_F	Dynll1
5.95089e-06	0.618313	0.641	0.346	0.0161708	Endodermal_Cell	As_M_vs_F	Rps27l
6.44283e-06	0.346803	0.435	0.167	0.0172841	Endodermal_Cell	As_M_vs_F	Tmem258
6.76762e-06	0.20154	0.25	0.071	0.0178516	Endodermal_Cell	As_M_vs_F	Lrrc59
6.83411e-06	0.354497	0.402	0.135	0.0179518	Endodermal_Cell	As_M_vs_F	Psmd4
6.89674e-06	-0.623591	0.402	0.59	0.0179756	Endodermal_Cell	As_M_vs_F	B2m
6.90017e-06	0.317538	0.272	0.051	0.0179756	Endodermal_Cell	As_M_vs_F	Nup62cl
7.08271e-06	0.274963	0.359	0.128	0.0183752	Endodermal_Cell	As_M_vs_F	Ndufs7
7.15747e-06	0.274653	0.239	0.038	0.018493	Endodermal_Cell	As_M_vs_F	Golga7
7.62299e-06	0.374817	0.315	0.077	0.0195357	Endodermal_Cell	As_M_vs_F	Samm50
8.25309e-06	0.279971	0.228	0.032	0.0208956	Endodermal_Cell	As_M_vs_F	Cotl1
8.65193e-06	0.340997	0.283	0.064	0.0217309	Endodermal_Cell	As_M_vs_F	Gpx2
8.8621e-06	0.431919	0.348	0.096	0.0221704	Endodermal_Cell	As_M_vs_F	Dap
9.34174e-06	-0.243965	0.261	0.288	0.0229427	Endodermal_Cell	As_M_vs_F	Prl7d1
9.35276e-06	0.764644	0.815	0.622	0.0229427	Endodermal_Cell	As_M_vs_F	Fabp3
1.01118e-05	-0.486903	0.826	0.968	0.0245185	Endodermal_Cell	As_M_vs_F	Prl3b1
1.03312e-05	-0.3444	0.978	1	0.0248591	Endodermal_Cell	As_M_vs_F	AY036118
1.04172e-05	0.417886	0.25	0.045	0.0249709	Endodermal_Cell	As_M_vs_F	Usp34
1.14542e-05	-0.689313	0.293	0.538	0.0272495	Endodermal_Cell	As_M_vs_F	Hba-a2
1.23743e-05	0.459021	0.967	0.962	0.0289497	Endodermal_Cell	As_M_vs_F	Rps16
1.24141e-05	0.532868	0.717	0.417	0.0289497	Endodermal_Cell	As_M_vs_F	Txn1
1.32182e-05	-0.717556	0.272	0.513	0.0303025	Endodermal_Cell	As_M_vs_F	H2-D1
1.34717e-05	0.381096	0.402	0.141	0.0306607	Endodermal_Cell	As_M_vs_F	Cct6a
1.3684e-05	0.348865	0.533	0.256	0.0307743	Endodermal_Cell	As_M_vs_F	Ubl5
1.3882e-05	0.151787	0.207	0.064	0.0310342	Endodermal_Cell	As_M_vs_F	Wasf2
1.50156e-05	0.193557	0.207	0.045	0.033099	Endodermal_Cell	As_M_vs_F	Rad21
1.57093e-05	0.527222	0.891	0.641	0.0343876	Endodermal_Cell	As_M_vs_F	Ppia
1.62569e-05	0.441885	0.902	0.647	0.0351158	Endodermal_Cell	As_M_vs_F	Ptma
1.62935e-05	0.591076	0.5	0.224	0.0351158	Endodermal_Cell	As_M_vs_F	Ndufb7
1.64781e-05	0.569195	0.707	0.404	0.0351158	Endodermal_Cell	As_M_vs_F	Hint1
1.64875e-05	0.291093	0.304	0.083	0.0351158	Endodermal_Cell	As_M_vs_F	Ndufs3
1.72447e-05	0.222814	0.239	0.058	0.0363598	Endodermal_Cell	As_M_vs_F	Csnk2a1
1.73649e-05	0.593759	0.793	0.532	0.0363701	Endodermal_Cell	As_M_vs_F	Rps17
1.76465e-05	0.282919	0.283	0.077	0.0367159	Endodermal_Cell	As_M_vs_F	Cox14
1.79445e-05	0.551513	0.609	0.327	0.0369433	Endodermal_Cell	As_M_vs_F	Uqcrb
1.80995e-05	-0.394279	0.13	0.244	0.0370471	Endodermal_Cell	As_M_vs_F	Ly6c1
1.8981e-05	0.279689	0.293	0.077	0.0383534	Endodermal_Cell	As_M_vs_F	Nsmce4a
2.02294e-05	-0.49227	0.989	1	0.0399789	Endodermal_Cell	As_M_vs_F	Tpbpa
2.05108e-05	0.374179	0.326	0.09	0.0402523	Endodermal_Cell	As_M_vs_F	Trmt112
2.05655e-05	0.319581	0.826	0.551	0.0402523	Endodermal_Cell	As_M_vs_F	Rpl5
2.14169e-05	0.498806	0.554	0.263	0.0414817	Endodermal_Cell	As_M_vs_F	Ost4
2.1525e-05	0.476086	0.587	0.288	0.0414817	Endodermal_Cell	As_M_vs_F	Prdx2
2.3377e-05	0.2833	0.424	0.186	0.0441246	Endodermal_Cell	As_M_vs_F	Snx3
2.34744e-05	0.210666	0.435	0.212	0.0441762	Endodermal_Cell	As_M_vs_F	Vamp8
2.50609e-05	0.585175	0.641	0.346	0.0460618	Endodermal_Cell	As_M_vs_F	Uqcrh
2.54979e-05	0.30793	0.228	0.038	0.0461916	Endodermal_Cell	As_M_vs_F	Ppp4r2
2.55767e-05	0.208762	0.272	0.083	0.0462017	Endodermal_Cell	As_M_vs_F	Cdk4
2.62337e-05	0.352728	0.217	0.038	0.0470017	Endodermal_Cell	As_M_vs_F	Hikeshi
2.89026e-05	0.653528	0.685	0.417	0.0501417	Endodermal_Cell	As_M_vs_F	Atp5h
2.90304e-05	0.508421	0.739	0.449	0.0501417	Endodermal_Cell	As_M_vs_F	Krt8
3.08239e-05	-0.548262	0.804	0.853	0.0525198	Endodermal_Cell	As_M_vs_F	Prl8a9
3.18203e-05	-0.125685	0.087	0.09	0.0538239	Endodermal_Cell	As_M_vs_F	Kras
3.19888e-05	0.523681	0.522	0.237	0.0539218	Endodermal_Cell	As_M_vs_F	Cox7b
3.24163e-05	0.162939	0.098	0	0.0540643	Endodermal_Cell	As_M_vs_F	Ap1ar
3.24163e-05	0.148863	0.098	0	0.0540643	Endodermal_Cell	As_M_vs_F	Zfp444
3.24163e-05	0.13465	0.098	0	0.0540643	Endodermal_Cell	As_M_vs_F	Ddx3y
3.25349e-05	0.552516	0.75	0.468	0.0540722	Endodermal_Cell	As_M_vs_F	Elob
3.37012e-05	0.506726	0.913	0.776	0.0556187	Endodermal_Cell	As_M_vs_F	Rpl11
3.78835e-05	0.205447	0.272	0.083	0.0604465	Endodermal_Cell	As_M_vs_F	Cwc15
4.12711e-05	0.176878	0.239	0.077	0.0650465	Endodermal_Cell	As_M_vs_F	Lsm4
4.14146e-05	-0.308549	0.163	0.231	0.0651099	Endodermal_Cell	As_M_vs_F	Ifrd1
4.23447e-05	0.546112	0.326	0.122	0.0660779	Endodermal_Cell	As_M_vs_F	Txndc12
4.24607e-05	0.445508	0.424	0.167	0.0660952	Endodermal_Cell	As_M_vs_F	1810058I24Rik
4.41371e-05	0.247267	0.228	0.051	0.0676095	Endodermal_Cell	As_M_vs_F	Acbd3
4.41842e-05	0.234825	0.315	0.109	0.0676095	Endodermal_Cell	As_M_vs_F	Hspa9
4.54902e-05	-0.521003	0.663	0.75	0.0692717	Endodermal_Cell	As_M_vs_F	Dcn
4.60681e-05	0.164387	0.228	0.071	0.0695392	Endodermal_Cell	As_M_vs_F	Higd2a
4.60891e-05	0.398092	0.315	0.09	0.0695392	Endodermal_Cell	As_M_vs_F	Timm17a
4.66644e-05	0.216406	0.163	0.019	0.0702117	Endodermal_Cell	As_M_vs_F	Gtpbp4
4.74274e-05	0.357691	0.315	0.09	0.0710208	Endodermal_Cell	As_M_vs_F	Uqcrc2
4.8975e-05	0.24614	0.326	0.109	0.0727353	Endodermal_Cell	As_M_vs_F	Pdlim1
4.90338e-05	0.473944	0.435	0.179	0.0727353	Endodermal_Cell	As_M_vs_F	Ndufa3
4.94473e-05	0.262738	0.446	0.212	0.0730371	Endodermal_Cell	As_M_vs_F	Arf5
4.9625e-05	0.379371	0.511	0.237	0.0730371	Endodermal_Cell	As_M_vs_F	Ndufs6
4.97007e-05	0.0045904	0.207	0.122	0.0730371	Endodermal_Cell	As_M_vs_F	Tuba1c
5.55134e-05	-0.586888	0.837	0.891	0.0784517	Endodermal_Cell	As_M_vs_F	Ceacam11
5.56676e-05	0.505349	0.62	0.333	0.0784517	Endodermal_Cell	As_M_vs_F	Atp5d
5.58433e-05	-0.41949	0.152	0.288	0.0784517	Endodermal_Cell	As_M_vs_F	Hspa1b
5.82851e-05	0.299314	0.283	0.077	0.0811144	Endodermal_Cell	As_M_vs_F	Bzw2
5.8553e-05	0.402685	0.793	0.519	0.081129	Endodermal_Cell	As_M_vs_F	Nme2
6.10888e-05	0.0851352	0.37	0.212	0.084272	Endodermal_Cell	As_M_vs_F	Mrfap1
6.14342e-05	0.548194	0.924	0.788	0.0845634	Endodermal_Cell	As_M_vs_F	Rplp2
6.27042e-05	0.517603	0.783	0.538	0.0857614	Endodermal_Cell	As_M_vs_F	Rpl7a
6.27126e-05	0.3616	0.402	0.154	0.0857614	Endodermal_Cell	As_M_vs_F	Edf1
6.36305e-05	0.388025	0.37	0.128	0.0866408	Endodermal_Cell	As_M_vs_F	Cyc1
6.62962e-05	0.0968245	0.196	0.071	0.0893061	Endodermal_Cell	As_M_vs_F	Prkcsh
6.86293e-05	0.445367	0.413	0.16	0.0908951	Endodermal_Cell	As_M_vs_F	Ndufb4
6.9163e-05	0.215697	0.217	0.045	0.09141	Endodermal_Cell	As_M_vs_F	Pcmt1
7.00475e-05	0.135299	0.196	0.064	0.0921419	Endodermal_Cell	As_M_vs_F	Ptp4a2
7.02326e-05	0.320844	0.522	0.263	0.0921419	Endodermal_Cell	As_M_vs_F	Hmgn1
7.15452e-05	0.388025	0.359	0.122	0.0931909	Endodermal_Cell	As_M_vs_F	Mrpl54
7.27754e-05	-0.508807	0.239	0.436	0.0943268	Endodermal_Cell	As_M_vs_F	Hspa1a
7.28661e-05	-0.364269	0.12	0.224	0.0943268	Endodermal_Cell	As_M_vs_F	Des
7.33905e-05	0.434036	0.554	0.276	0.0948109	Endodermal_Cell	As_M_vs_F	2200002D01Rik
7.48135e-05	0.249634	0.272	0.077	0.0962548	Endodermal_Cell	As_M_vs_F	Sra1
7.57359e-05	0.336356	0.489	0.237	0.0970454	Endodermal_Cell	As_M_vs_F	Morf4l1
7.62913e-05	0.196888	0.261	0.09	0.0971647	Endodermal_Cell	As_M_vs_F	Eif6
7.71482e-05	0.251425	0.38	0.16	0.0978621	Endodermal_Cell	As_M_vs_F	Psmb7
7.71703e-05	-0.374662	0.326	0.436	0.0978621	Endodermal_Cell	As_M_vs_F	Maged2
7.85977e-05	0.522265	0.326	0.109	0.0991011	Endodermal_Cell	As_M_vs_F	Pafah1b3
1.63859e-58	-1.51959	0.941	0.996	1.03302e-52	Endothelial_1	As_M_vs_F	Ctla2a
2.4577e-29	-1.10173	0.095	0.429	1.72157e-24	Endothelial_1	As_M_vs_F	Prap1
1.9673e-14	-0.601729	0.467	0.68	3.54356e-10	Endothelial_1	As_M_vs_F	Gpx3
4.01242e-14	-0.550088	0.329	0.6	6.83665e-10	Endothelial_1	As_M_vs_F	Prl8a2
4.47621e-13	-0.542372	0.539	0.731	6.71892e-09	Endothelial_1	As_M_vs_F	Ctsj
2.57064e-12	-0.495923	0.678	0.833	3.37628e-08	Endothelial_1	As_M_vs_F	Hbb-bs
4.67694e-11	-0.446673	0.632	0.731	5.36089e-07	Endothelial_1	As_M_vs_F	B2m
1.83128e-08	-0.0238005	0.003	0.027	0.000131193	Endothelial_1	As_M_vs_F	Inhbb
2.33968e-08	-0.21097	0.007	0.1	0.000162089	Endothelial_1	As_M_vs_F	Xist
1.57248e-07	-0.100029	0.016	0.096	0.000812574	Endothelial_1	As_M_vs_F	Guca2b
6.7825e-07	-0.338945	0.566	0.744	0.00277656	Endothelial_1	As_M_vs_F	Srgn
5.16007e-06	-0.32122	0.375	0.549	0.0142133	Endothelial_1	As_M_vs_F	Rarres2
6.70952e-06	-0.0665651	0.007	0.058	0.0177845	Endothelial_1	As_M_vs_F	Abcb1b
1.87711e-05	-0.212856	0.069	0.169	0.038051	Endothelial_1	As_M_vs_F	S100a8
2.30236e-05	-0.298085	0.188	0.338	0.0437192	Endothelial_1	As_M_vs_F	Mgp
2.93927e-05	-0.278301	0.188	0.32	0.0504907	Endothelial_1	As_M_vs_F	Ly6a
7.36367e-05	-0.11916	0.023	0.098	0.0949345	Endothelial_1	As_M_vs_F	A2m
9.00432e-31	-1.29797	0.996	1	7.09576e-26	Endothelial_2	As_M_vs_F	Ctla2a
2.4595e-25	-1.57212	0.085	0.492	1.29212e-20	Endothelial_2	As_M_vs_F	Prap1
5.69885e-14	-0.730759	0.517	0.731	9.45457e-10	Endothelial_2	As_M_vs_F	Gpx3
7.28944e-06	-0.495006	0	0.067	0.0187571	Endothelial_2	As_M_vs_F	Ccl21a
9.5254e-06	-0.512578	0.551	0.715	0.0232756	Endothelial_2	As_M_vs_F	Srgn
4.98713e-05	-0.200211	0.975	0.99	0.0731173	Endothelial_2	As_M_vs_F	Afp
6.61234e-05	-0.325936	0.11	0.275	0.089264	Endothelial_2	As_M_vs_F	Tfpi2
7.73046e-05	-0.324133	0.165	0.347	0.0978621	Endothelial_2	As_M_vs_F	Mgp
1.21665e-14	-1.26717	0.951	0.992	2.32428e-10	Erythroid_Precursor_1	As_M_vs_F	Ctla2a
1.76004e-08	-0.948482	0.12	0.389	0.000127539	Erythroid_Precursor_1	As_M_vs_F	Prap1
2.1535e-07	-0.00384532	0.261	0.557	0.00102078	Erythroid_Precursor_1	As_M_vs_F	Hbb-y
3.43303e-06	-0.669619	0.444	0.679	0.0101135	Erythroid_Precursor_1	As_M_vs_F	Gpx3
1.22846e-05	-0.604387	0.239	0.481	0.0288978	Erythroid_Precursor_1	As_M_vs_F	Hba-x
2.50317e-05	-0.26538	0.021	0.176	0.0460618	Erythroid_Precursor_1	As_M_vs_F	Xist
2.73158e-05	-0.574723	0.387	0.641	0.0478355	Erythroid_Precursor_1	As_M_vs_F	Srgn
2.66337e-11	-1.08337	0.198	0.671	3.22899e-07	Erythroid_Precursor_2	As_M_vs_F	Ctla2a
5.18211e-08	-0.300667	0.07	0.012	0.000323462	Erythroid_Precursor_2	As_M_vs_F	Prl2b1
5.88447e-08	-0.345497	0	0.235	0.000360631	Erythroid_Precursor_2	As_M_vs_F	Prap1
4.46812e-11	-0.654304	0.012	0.407	5.31481e-07	Erythroid_Precursor_3	As_M_vs_F	Prap1
1.36125e-08	-1.17572	0.524	0.815	9.97875e-05	Erythroid_Precursor_3	As_M_vs_F	Ctla2a
7.6793e-15	-1.71412	0.935	0.988	1.5129e-10	Fibroblast	As_M_vs_F	Ctla2a
2.45417e-12	1.01309	0.972	0.988	3.30993e-08	Fibroblast	As_M_vs_F	Col1a1
1.07895e-10	-1.30242	0.065	0.367	1.17277e-06	Fibroblast	As_M_vs_F	Prap1
2.77444e-10	-0.975682	0.324	0.669	2.77634e-06	Fibroblast	As_M_vs_F	Srgn
1.28903e-07	0.796326	0.204	0.024	0.000712848	Fibroblast	As_M_vs_F	Ube2c
1.38742e-07	0.731318	0.88	0.763	0.000747585	Fibroblast	As_M_vs_F	Gnas
1.41857e-07	-0.798793	0.389	0.645	0.000754608	Fibroblast	As_M_vs_F	Prl8a2
1.84201e-07	-0.706359	0.556	0.763	0.000925125	Fibroblast	As_M_vs_F	Gpx3
4.601e-07	0.82353	0.463	0.284	0.00200042	Fibroblast	As_M_vs_F	Tubb5
1.41206e-06	-0.659944	0.62	0.84	0.00483809	Fibroblast	As_M_vs_F	Hbb-bs
2.50042e-06	-0.416939	0.324	0.432	0.00768948	Fibroblast	As_M_vs_F	Fabp4
4.35388e-06	0.649331	0.991	0.982	0.0123641	Fibroblast	As_M_vs_F	Col3a1
6.71397e-06	-0.567787	0.444	0.633	0.0177845	Fibroblast	As_M_vs_F	Rarres2
1.2893e-05	-0.561104	0.583	0.799	0.0298828	Fibroblast	As_M_vs_F	Ctsj
1.32028e-05	0.635104	0.519	0.266	0.0303025	Fibroblast	As_M_vs_F	Csrp2
1.39962e-05	0.42232	0.287	0.089	0.0311791	Fibroblast	As_M_vs_F	H2afv
1.62539e-05	-0.469485	0.102	0.296	0.0351158	Fibroblast	As_M_vs_F	Ly6a
2.26918e-05	-0.42694	0.185	0.343	0.0433505	Fibroblast	As_M_vs_F	Hspa1b
2.65248e-05	0.660942	0.824	0.698	0.0471817	Fibroblast	As_M_vs_F	Vim
3.93482e-05	-0.51168	0.815	0.846	0.0624845	Fibroblast	As_M_vs_F	Prl8a9
4.02255e-05	0.32199	0.176	0.03	0.0637172	Fibroblast	As_M_vs_F	H2afx
4.29122e-05	0.305501	0.176	0.041	0.0666336	Fibroblast	As_M_vs_F	Selenoh
4.35634e-05	0.404331	0.38	0.154	0.0673131	Fibroblast	As_M_vs_F	Loxl2
4.71124e-05	0.574042	1	0.988	0.070717	Fibroblast	As_M_vs_F	Col1a2
5.1186e-05	-0.556004	0.287	0.491	0.0743532	Fibroblast	As_M_vs_F	Hbb-bt
6.321e-05	0.364706	0.176	0.036	0.0862546	Fibroblast	As_M_vs_F	Cdk1
6.79992e-05	0.632086	0.667	0.503	0.090456	Fibroblast	As_M_vs_F	Itm2a
1.32466e-14	-0.892536	0.079	0.414	2.45619e-10	GlyT	As_M_vs_F	Prap1
2.498e-14	-1.12296	0.897	0.987	4.37449e-10	GlyT	As_M_vs_F	Ctla2a
1.10245e-11	-0.79332	0.32	0.612	1.36278e-07	GlyT	As_M_vs_F	Gpx3
4.63036e-06	-1.44323	0.677	1	0.0129739	Macrophage_1_2	As_M_vs_F	Ctla2a
1.29543e-05	0.665762	0.581	0.037	0.0299151	Macrophage_1_2	As_M_vs_F	Timm13
2.23362e-05	-0.00227196	0.452	0.259	0.0428008	Macrophage_1_2	As_M_vs_F	Itgb5
3.4638e-05	-0.158667	0.065	0.296	0.0567192	Macrophage_1_2	As_M_vs_F	Nasp
6.76958e-05	-0.755702	0.032	0.481	0.0904186	Macrophage_1_2	As_M_vs_F	Prap1
5.1073e-17	-1.69129	0.887	1	1.19252e-12	Labyr_Tropho_1	As_M_vs_F	Ctla2a
1.55235e-07	-1.13613	0.175	0.43	0.000808805	Labyr_Tropho_1	As_M_vs_F	Prap1
4.50403e-06	-0.804515	0.425	0.744	0.0127331	Labyr_Tropho_1	As_M_vs_F	Gpx3
1.42345e-05	-0.647477	0.5	0.791	0.0315983	Labyr_Tropho_1	As_M_vs_F	Cox4i1
1.14427e-09	-1.21354	0.932	0.984	9.74847e-06	Labyr_Tropho_2	As_M_vs_F	Ctla2a
4.83313e-05	-0.215729	0	0.129	0.0722028	Labyr_Tropho_2	As_M_vs_F	Acbd5
7.25568e-05	-0.690401	0.393	0.661	0.0943137	Labyr_Tropho_2	As_M_vs_F	Prl8a2
1.03271e-12	-1.08414	1	0.99	1.47967e-08	Labyr_Tropho_3	As_M_vs_F	Ctla2a
1.07531e-06	-0.344828	0	0.17	0.00401129	Labyr_Tropho_3	As_M_vs_F	Xist
1.37128e-06	-2.41232	0.121	0.4	0.00476782	Labyr_Tropho_3	As_M_vs_F	Prap1
7.8938e-06	-0.257131	0.414	0.72	0.0200665	Labyr_Tropho_3	As_M_vs_F	Prl8a2
1.15478e-05	0.835846	0.919	0.83	0.0273688	Labyr_Tropho_3	As_M_vs_F	Cdkn1c
5.3994e-05	-0.467517	0.101	0.35	0.0768386	Labyr_Tropho_3	As_M_vs_F	Arpc1b
7.60873e-15	-1.50125	0.841	0.947	1.5129e-10	Macrophage_1	As_M_vs_F	Ctla2a
8.02471e-10	-1.28355	0.127	0.474	7.02644e-06	Macrophage_1	As_M_vs_F	Prap1
4.08034e-06	0.062061	0.071	0.009	0.0118543	Macrophage_1	As_M_vs_F	Itgav
6.55629e-06	-0.626098	0.437	0.702	0.017514	Macrophage_1	As_M_vs_F	Gpx3
2.46762e-12	-1.01215	0.043	0.346	3.30993e-08	Megakaryocyte	As_M_vs_F	Prap1
1.86366e-07	-0.0452136	0.014	0.078	0.000925125	Megakaryocyte	As_M_vs_F	Cox16
1.34016e-06	2.79114	0.043	0.212	0.00472357	Megakaryocyte	As_M_vs_F	Hbb-y
4.31617e-06	-0.44103	1	1	0.0123124	Megakaryocyte	As_M_vs_F	Ctla2a
6.2413e-06	-0.167236	0	0.101	0.0168872	Megakaryocyte	As_M_vs_F	Luzp1
1.90622e-05	-0.0651131	0.014	0.078	0.0383943	Megakaryocyte	As_M_vs_F	Tm4sf1
1.91664e-05	-0.0525814	0.036	0.112	0.0384813	Megakaryocyte	As_M_vs_F	Tm2d2
2.4958e-05	-0.291538	0.05	0.223	0.0460618	Megakaryocyte	As_M_vs_F	Tbca
2.67577e-05	-0.0456754	0.086	0.179	0.0473846	Megakaryocyte	As_M_vs_F	Tcim
1.28366e-20	-1.13239	0.814	0.956	4.04631e-16	Neutrophil_1	As_M_vs_F	Ctla2a
1.48498e-20	-0.680266	0.038	0.387	4.45799e-16	Neutrophil_1	As_M_vs_F	Prap1
2.49851e-06	-0.261054	0.133	0.338	0.00768948	Neutrophil_1	As_M_vs_F	Xist
4.24836e-06	-0.359003	0.333	0.511	0.0122297	Neutrophil_1	As_M_vs_F	Gpx3
2.37777e-05	-0.03673	0.005	0.036	0.0446137	Neutrophil_1	As_M_vs_F	Pus10
4.65359e-11	-0.735205	0.071	0.438	5.36089e-07	Neutrophil_2	As_M_vs_F	Prap1
5.92405e-09	-0.560216	0.902	0.992	4.72748e-05	Neutrophil_2	As_M_vs_F	Ctla2a
5.02412e-05	-0.339576	0.134	0.383	0.0734888	Neutrophil_2	As_M_vs_F	Cycs
3.87792e-06	-1.16993	0	0.7	0.011371	NK_Cell_1	As_M_vs_F	Ncr1
2.88405e-05	-0.870365	0.067	0.8	0.0501417	NK_Cell_1	As_M_vs_F	Tbx21
7.59686e-05	1.04731	0.533	0	0.0971462	NK_Cell_1	As_M_vs_F	Klra3
1.62338e-37	-2.20095	0.855	0.985	2.55858e-32	Pericyte	As_M_vs_F	Ctla2a
3.82251e-23	-1.39936	0.105	0.526	1.50615e-18	Pericyte	As_M_vs_F	Prap1
1.99247e-17	-0.869421	0.541	0.794	5.02446e-13	Pericyte	As_M_vs_F	Gpx3
6.65338e-10	-0.626934	0.238	0.546	5.90775e-06	Pericyte	As_M_vs_F	H2-D1
1.58865e-09	-0.760878	0.326	0.603	1.31781e-05	Pericyte	As_M_vs_F	Srgn
1.01918e-08	-0.633707	0.698	0.83	7.64909e-05	Pericyte	As_M_vs_F	Hbb-bs
6.32786e-08	-0.548285	0.477	0.701	0.000383585	Pericyte	As_M_vs_F	B2m
1.89356e-07	-0.411314	0.907	0.995	0.000932624	Pericyte	As_M_vs_F	Afp
1.97705e-07	0.520775	0.808	0.768	0.000966199	Pericyte	As_M_vs_F	S100a11
6.35437e-07	-0.502914	0.215	0.474	0.00262539	Pericyte	As_M_vs_F	Hbb-bt
8.23448e-07	0.535639	0.767	0.634	0.00324455	Pericyte	As_M_vs_F	Rpl14
9.24426e-07	-0.698328	0.977	1	0.00355358	Pericyte	As_M_vs_F	Malat1
9.98265e-07	-0.512513	0.372	0.546	0.00376849	Pericyte	As_M_vs_F	Prl8a2
1.34117e-06	0.609493	0.86	0.758	0.00472357	Pericyte	As_M_vs_F	Lgals1
1.38399e-06	0.445128	0.994	0.979	0.00476782	Pericyte	As_M_vs_F	Tmsb10
3.13748e-06	-0.39867	0.093	0.247	0.00933003	Pericyte	As_M_vs_F	Ly6c1
5.77169e-06	0.44378	1	0.974	0.0157518	Pericyte	As_M_vs_F	Actb
9.15258e-06	-0.478429	0.349	0.536	0.0227169	Pericyte	As_M_vs_F	Hba-a1
1.36748e-05	0.208176	0.453	0.253	0.0307743	Pericyte	As_M_vs_F	Ndufb1-ps
1.61557e-05	-0.509744	0.552	0.742	0.0351158	Pericyte	As_M_vs_F	Ctsj
1.73129e-05	0.0686785	0.203	0.098	0.0363701	Pericyte	As_M_vs_F	Hp1bp3
2.00243e-05	0.444563	0.884	0.778	0.0398231	Pericyte	As_M_vs_F	Ppia
2.43407e-05	-0.349193	0.012	0.124	0.0452659	Pericyte	As_M_vs_F	Xist
2.71238e-05	-0.483464	0.279	0.485	0.0478031	Pericyte	As_M_vs_F	Hba-a2
3.40992e-05	0.505417	0.727	0.562	0.0560933	Pericyte	As_M_vs_F	Rpl36a
3.56466e-05	0.435549	0.919	0.768	0.0576224	Pericyte	As_M_vs_F	Rps18
4.53284e-05	-0.327622	0.163	0.268	0.0691925	Pericyte	As_M_vs_F	Ctsk
5.38179e-05	0.215068	0.209	0.057	0.0768386	Pericyte	As_M_vs_F	Gemin7
5.69744e-05	-0.00260255	0.006	0.031	0.0798188	Pericyte	As_M_vs_F	Gm17056
5.79019e-05	0.631419	0.483	0.289	0.0809384	Pericyte	As_M_vs_F	Csrp2
7.62186e-05	0.430189	0.977	0.959	0.0971647	Pericyte	As_M_vs_F	Rpl13
8.79896e-09	-1.25946	0.929	1	6.84833e-05	Pericyte_2	As_M_vs_F	Ctla2a
3.27502e-07	-0.222392	0.024	0.27	0.00149614	Pericyte_2	As_M_vs_F	Ifi27l2a
4.24238e-06	-1.44252	0.595	0.73	0.0122297	Pericyte_2	As_M_vs_F	Dlk1
9.04533e-06	-0.415037	0	0.286	0.0225394	Pericyte_2	As_M_vs_F	Arhgap5
1.77664e-05	-0.432111	0	0.27	0.0368437	Pericyte_2	As_M_vs_F	Pltp
2.84139e-05	-0.599462	0.024	0.365	0.0496205	Pericyte_2	As_M_vs_F	Rsad2
3.18453e-05	-0.88016	0.071	0.444	0.0538239	Pericyte_2	As_M_vs_F	Gm13889
3.25927e-05	-0.688056	0.071	0.46	0.0540722	Pericyte_2	As_M_vs_F	Igf2r
3.6448e-05	-0.189971	0.024	0.206	0.0586174	Pericyte_2	As_M_vs_F	Crebbp
5.8504e-05	0.0223678	0.262	0.46	0.081129	Pericyte_2	As_M_vs_F	Cks1b
6.67063e-05	-0.326501	0	0.238	0.089667	Pericyte_2	As_M_vs_F	Stom
6.74901e-05	-0.887973	0.595	0.81	0.0904186	Pericyte_2	As_M_vs_F	Jun
9.38052e-34	-1.40086	0.918	0.989	9.8563e-29	S-TGC_1	As_M_vs_F	Ctla2a
7.76652e-27	-1.075	0.067	0.456	4.89626e-22	S-TGC_1	As_M_vs_F	Prap1
3.87209e-10	-0.596499	0.393	0.585	3.75552e-06	S-TGC_1	As_M_vs_F	Gpx3
2.62025e-07	-0.227334	0.007	0.11	0.00120576	S-TGC_1	As_M_vs_F	Xist
1.01934e-06	0.0215303	0.03	0.004	0.00382515	S-TGC_1	As_M_vs_F	Pitx2
8.52032e-06	-0.0874628	0	0.055	0.0214859	S-TGC_1	As_M_vs_F	Rnf13
1.24444e-05	-0.046429	0.004	0.04	0.0289497	S-TGC_1	As_M_vs_F	Ccl6
1.32853e-05	0.00593341	0.007	0.026	0.0303459	S-TGC_1	As_M_vs_F	Zdhhc17
2.01509e-05	-0.25162	0.094	0.228	0.039949	S-TGC_1	As_M_vs_F	Tmed9
6.10628e-05	-0.152557	0.019	0.103	0.084272	S-TGC_1	As_M_vs_F	Tmem100
7.09375e-05	-0.450115	0.39	0.566	0.0925906	S-TGC_1	As_M_vs_F	Srgn
3.1529e-25	-1.44743	0.99	1	1.52899e-20	S-TGC_2	As_M_vs_F	Ctla2a
4.86836e-20	-1.81821	0.087	0.603	1.39508e-15	S-TGC_2	As_M_vs_F	Prap1
2.61424e-05	-0.229482	0	0.121	0.0470017	S-TGC_2	As_M_vs_F	Igfbp6
3.41667e-05	-0.611133	0.558	0.698	0.0560933	S-TGC_2	As_M_vs_F	Gpx3
1.22756e-23	-1.33471	0.961	0.997	5.15929e-19	Spong_1	As_M_vs_F	Ctla2a
1.03334e-21	-0.801995	0.059	0.36	3.61918e-17	Spong_1	As_M_vs_F	Prap1
2.31033e-13	-0.705882	0.181	0.411	3.73463e-09	Spong_1	As_M_vs_F	Gpx3
6.88409e-08	-0.394163	0.171	0.377	0.000413329	Spong_1	As_M_vs_F	Prl8a2
7.08534e-08	0.229653	0.911	0.741	0.000421399	Spong_1	As_M_vs_F	Fthl17a
1.31243e-07	0.385112	0.921	0.825	0.000719477	Spong_1	As_M_vs_F	Psg26
3.92044e-07	0.254883	1	1	0.00175289	Spong_1	As_M_vs_F	Psg21
4.06495e-07	0.041598	0.036	0.003	0.0018047	Spong_1	As_M_vs_F	Zfp131
1.25323e-06	-0.491542	0.467	0.488	0.00454067	Spong_1	As_M_vs_F	Tmsb4x
1.95517e-06	-0.462347	0.174	0.327	0.00641981	Spong_1	As_M_vs_F	Srgn
9.20065e-06	0.235316	0.895	0.751	0.0227466	Spong_1	As_M_vs_F	Slc38a4
1.66379e-05	-0.208565	0.046	0.141	0.0353168	Spong_1	As_M_vs_F	Ly6a
1.78541e-05	-0.247589	0.112	0.249	0.0369042	Spong_1	As_M_vs_F	Rbp4
1.79902e-05	0.117028	0.97	0.872	0.0369433	Spong_1	As_M_vs_F	Ceacam13
2.06147e-05	-0.217742	0.329	0.492	0.0402523	Spong_1	As_M_vs_F	Hbb-bs
3.07237e-05	-0.102871	0.003	0.064	0.0524911	Spong_1	As_M_vs_F	C3
3.26826e-05	0.318619	0.997	0.983	0.0540791	Spong_1	As_M_vs_F	Prl2b1
3.68662e-05	-0.384072	0.967	0.99	0.0591391	Spong_1	As_M_vs_F	AY036118
4.57371e-05	0.174171	1	0.973	0.0694798	Spong_1	As_M_vs_F	Psg28
5.25811e-05	-0.120516	0.007	0.071	0.0755314	Spong_1	As_M_vs_F	Guca2b
5.80385e-05	0.258535	1	0.987	0.0809498	Spong_1	As_M_vs_F	Ceacam14
6.4293e-05	-0.218204	0.095	0.205	0.0871664	Spong_1	As_M_vs_F	Mgp
6.85027e-05	0.135275	1	0.976	0.0908951	Spong_1	As_M_vs_F	Prl8a8
7.78449e-05	-0.272045	0.839	0.848	0.0983485	Spong_1	As_M_vs_F	Sparc
8.00423e-40	-1.41199	0.95	1	2.52306e-34	Spong_2	As_M_vs_F	Ctla2a
4.04058e-26	-1.05619	0.091	0.392	2.31574e-21	Spong_2	As_M_vs_F	Prap1
2.63658e-21	-0.888369	0.287	0.588	8.74835e-17	Spong_2	As_M_vs_F	Gpx3
8.28295e-18	-0.737721	0.282	0.548	2.17577e-13	Spong_2	As_M_vs_F	Srgn
5.07925e-17	-0.700293	0.264	0.532	1.19252e-12	Spong_2	As_M_vs_F	Prl8a2
2.83438e-13	-0.744315	0.956	0.967	4.46721e-09	Spong_2	As_M_vs_F	Malat1
4.77168e-13	0.037182	0.604	0.821	6.99586e-09	Spong_2	As_M_vs_F	Hbb-bs
8.9626e-11	0.376112	0.947	0.771	9.91283e-07	Spong_2	As_M_vs_F	Ceacam13
1.68934e-10	0.494661	0.906	0.744	1.74593e-06	Spong_2	As_M_vs_F	Cstb
1.91482e-10	-0.543599	0.487	0.631	1.94704e-06	Spong_2	As_M_vs_F	Dcn
4.78059e-10	-0.360146	0.138	0.276	4.43211e-06	Spong_2	As_M_vs_F	Mgp
8.68954e-10	-0.47238	0.317	0.522	7.50434e-06	Spong_2	As_M_vs_F	B2m
1.49492e-09	0.368383	0.988	0.993	1.25659e-05	Spong_2	As_M_vs_F	Tmsb10
4.1288e-09	0.499754	0.979	0.917	3.38043e-05	Spong_2	As_M_vs_F	Prl2b1
6.87381e-09	-0.397343	0.238	0.395	5.41684e-05	Spong_2	As_M_vs_F	Cryab
1.19867e-08	0.296794	1	1	8.89036e-05	Spong_2	As_M_vs_F	Tpbpb
2.18083e-08	0.499828	0.695	0.508	0.000152763	Spong_2	As_M_vs_F	Fthl17a
2.52034e-08	-0.212705	0.023	0.143	0.000172707	Spong_2	As_M_vs_F	Lbp
2.64958e-08	0.404954	0.677	0.455	0.000179611	Spong_2	As_M_vs_F	Isg20
4.44603e-08	-0.410788	0.437	0.605	0.000291971	Spong_2	As_M_vs_F	Hspb1
5.12851e-08	0.414481	0.997	0.97	0.000323318	Spong_2	As_M_vs_F	Ceacam14
7.67063e-08	-0.452455	0.754	0.824	0.000451945	Spong_2	As_M_vs_F	H19
1.42439e-07	0.00467052	0.314	0.512	0.000754608	Spong_2	As_M_vs_F	Hba-a1
1.45087e-07	0.294928	1	1	0.00076223	Spong_2	As_M_vs_F	Tpbpa
1.69561e-07	-0.353238	0.378	0.478	0.00086908	Spong_2	As_M_vs_F	Dlk1
2.26297e-07	0.432454	0.85	0.748	0.00106466	Spong_2	As_M_vs_F	Calm1
2.32641e-07	-0.31536	0.208	0.382	0.0010864	Spong_2	As_M_vs_F	Hspa1a
2.45813e-07	0.377711	1	0.99	0.00113947	Spong_2	As_M_vs_F	Ceacam11
3.4519e-07	-0.290191	0.091	0.236	0.0015656	Spong_2	As_M_vs_F	Ly6c1
4.10772e-07	0.235652	1	0.947	0.00181094	Spong_2	As_M_vs_F	Ceacam12
5.04253e-07	0.415259	0.859	0.738	0.00216257	Spong_2	As_M_vs_F	Rhox9
5.63923e-07	0.305719	0.76	0.565	0.00238601	Spong_2	As_M_vs_F	Ost4
6.37158e-07	0.320597	1	0.997	0.00262539	Spong_2	As_M_vs_F	Prl3b1
6.97084e-07	-0.315125	0.411	0.478	0.00283525	Spong_2	As_M_vs_F	Apoe
7.75282e-07	0.353786	0.604	0.412	0.00308237	Spong_2	As_M_vs_F	Pdlim1
7.77399e-07	0.3427	0.859	0.704	0.00308237	Spong_2	As_M_vs_F	Psg18
8.88907e-07	-0.423648	0.54	0.631	0.00343801	Spong_2	As_M_vs_F	Meg3
9.70049e-07	0.382381	0.886	0.754	0.00368403	Spong_2	As_M_vs_F	Rpl10
1.11889e-06	0.344328	0.718	0.525	0.00412506	Spong_2	As_M_vs_F	Hmgb1
1.26152e-06	0.164183	0.85	0.681	0.0045446	Spong_2	As_M_vs_F	Sec61g
1.31428e-06	-0.477895	0.751	0.834	0.00468919	Spong_2	As_M_vs_F	Tmsb4x
1.64121e-06	0.195236	0.264	0.11	0.00550358	Spong_2	As_M_vs_F	Ufsp2
1.71347e-06	0.258964	0.727	0.532	0.00571547	Spong_2	As_M_vs_F	Rhox6
1.87859e-06	0.363966	0.519	0.326	0.00620064	Spong_2	As_M_vs_F	Hsbp1
2.02282e-06	0.383295	0.856	0.708	0.00660753	Spong_2	As_M_vs_F	Taf7l
2.34998e-06	0.436663	0.795	0.651	0.00746514	Spong_2	As_M_vs_F	Cited2
2.35642e-06	-0.320289	0.346	0.465	0.00746514	Spong_2	As_M_vs_F	H2-D1
2.39607e-06	-0.137448	0.009	0.086	0.00755281	Spong_2	As_M_vs_F	Xist
2.41214e-06	0.25702	1	0.993	0.00756354	Spong_2	As_M_vs_F	Creg1
2.4521e-06	-0.230771	0.065	0.183	0.00761519	Spong_2	As_M_vs_F	Gatm
2.66744e-06	-0.331385	0.249	0.422	0.0081633	Spong_2	As_M_vs_F	Maged2
2.88563e-06	0.394646	0.563	0.385	0.00874612	Spong_2	As_M_vs_F	Psg26
3.09801e-06	0.079751	0.46	0.322	0.00925633	Spong_2	As_M_vs_F	Arf5
3.90424e-06	0.280218	0.534	0.339	0.0113952	Spong_2	As_M_vs_F	Uchl3
4.28776e-06	-0.448392	0.748	0.841	0.012287	Spong_2	As_M_vs_F	mt-Atp6
4.9508e-06	-0.453656	0.672	0.781	0.0138104	Spong_2	As_M_vs_F	Mt1
6.32414e-06	0.194178	0.657	0.468	0.0170382	Spong_2	As_M_vs_F	Srp9
7.75749e-06	0.228299	0.364	0.193	0.0197999	Spong_2	As_M_vs_F	Cycs
1.0056e-05	0.0661523	0.047	0	0.0244772	Spong_2	As_M_vs_F	Zdhhc2
1.02748e-05	0.333463	0.61	0.449	0.0248183	Spong_2	As_M_vs_F	Bnip3l
1.07915e-05	0.185583	0.334	0.176	0.02577	Spong_2	As_M_vs_F	Glrx5
1.37006e-05	-0.225351	0.669	0.654	0.0307743	Spong_2	As_M_vs_F	Hsp90ab1
1.37169e-05	-0.323719	0.346	0.439	0.0307743	Spong_2	As_M_vs_F	Fos
1.47815e-05	-0.166301	0.202	0.233	0.0326974	Spong_2	As_M_vs_F	Ifitm3
1.63768e-05	0.349876	0.985	0.99	0.0351158	Spong_2	As_M_vs_F	Tpt1
1.71173e-05	0.0144095	0.023	0.007	0.0362124	Spong_2	As_M_vs_F	Cox7a1
1.74856e-05	-0.226766	0.211	0.279	0.0365016	Spong_2	As_M_vs_F	Ahnak
2.09367e-05	0.250739	0.411	0.306	0.0407382	Spong_2	As_M_vs_F	Bend5
2.15323e-05	-0.341402	0.27	0.419	0.0414817	Spong_2	As_M_vs_F	Hbb-bt
2.1582e-05	-0.183751	0.123	0.199	0.0414817	Spong_2	As_M_vs_F	Lyz2
2.2969e-05	-0.042219	0.393	0.332	0.0437192	Spong_2	As_M_vs_F	Tuba1a
2.39655e-05	0.2421	0.827	0.671	0.0448326	Spong_2	As_M_vs_F	Rack1
2.41616e-05	0.352721	0.997	1	0.0450658	Spong_2	As_M_vs_F	Fth1
2.5477e-05	0.325603	0.443	0.299	0.0461916	Spong_2	As_M_vs_F	Tent5a
2.65099e-05	0.237137	0.572	0.392	0.0471817	Spong_2	As_M_vs_F	Sdf2l1
2.71457e-05	0.107431	0.32	0.193	0.0478031	Spong_2	As_M_vs_F	Capg
2.90106e-05	-0.173259	0.754	0.714	0.0501417	Spong_2	As_M_vs_F	Myl6
2.93214e-05	0.289746	0.669	0.498	0.0504907	Spong_2	As_M_vs_F	Eif4ebp1
3.52795e-05	0.222252	0.54	0.362	0.0574755	Spong_2	As_M_vs_F	Gtf2b
3.5531e-05	-0.0982839	0.012	0.083	0.0576224	Spong_2	As_M_vs_F	Guca2b
4.16743e-05	-0.261723	0.208	0.309	0.0653552	Spong_2	As_M_vs_F	Zfp36
4.21195e-05	0.26914	0.587	0.412	0.0658895	Spong_2	As_M_vs_F	Hist1h2bc
4.34212e-05	-0.299491	0.308	0.458	0.0672583	Spong_2	As_M_vs_F	Gadd45g
4.38501e-05	-0.233166	0.082	0.179	0.0674257	Spong_2	As_M_vs_F	Ly6a
4.61071e-05	0.303759	0.554	0.385	0.0695392	Spong_2	As_M_vs_F	Commd6
4.85699e-05	0.291425	0.707	0.538	0.0723878	Spong_2	As_M_vs_F	Atox1
4.96671e-05	0.0452841	0.176	0.106	0.0730371	Spong_2	As_M_vs_F	mt-Nd3
5.06107e-05	-0.272478	0.179	0.309	0.0736873	Spong_2	As_M_vs_F	Klf2
5.20279e-05	0.285355	0.751	0.598	0.0751244	Spong_2	As_M_vs_F	Psg19
5.25961e-05	0.328066	0.683	0.532	0.0755314	Spong_2	As_M_vs_F	Npm1
5.46064e-05	-0.329865	0.592	0.664	0.0775352	Spong_2	As_M_vs_F	Cdkn1c
6.40094e-05	-0.242672	0.17	0.316	0.0869688	Spong_2	As_M_vs_F	Fabp4
6.45584e-05	0.273333	0.698	0.535	0.0873384	Spong_2	As_M_vs_F	Krtcap2
7.03014e-05	0.225984	0.308	0.169	0.0921419	Spong_2	As_M_vs_F	Tfap2c
7.04902e-05	-0.224402	0.106	0.209	0.0921976	Spong_2	As_M_vs_F	Postn
5.39373e-17	-1.49916	0.908	1	1.21442e-12	Stromal_1	As_M_vs_F	Ctla2a
1.14222e-12	-3.54544	0.075	0.466	1.6002e-08	Stromal_1	As_M_vs_F	Prap1
6.80783e-11	-0.89722	0.15	0.541	7.66406e-07	Stromal_1	As_M_vs_F	Xist
5.89199e-08	-0.44235	0.025	0.26	0.000360631	Stromal_1	As_M_vs_F	Ly6c1
6.07503e-07	-0.770101	0.417	0.712	0.00253635	Stromal_1	As_M_vs_F	Gpx3
4.11878e-05	-0.28297	0.05	0.24	0.0650465	Stromal_1	As_M_vs_F	Lbp
5.20744e-05	-0.132104	0	0.096	0.0751244	Stromal_1	As_M_vs_F	Ccnk
5.39547e-05	-0.00450576	0.025	0.062	0.0768386	Stromal_1	As_M_vs_F	Pear1
4.56762e-10	-1.50564	0	0.457	4.29787e-06	Stromal_2	As_M_vs_F	Xist
1.19667e-07	-1.53316	0.886	0.988	0.000673586	Stromal_2	As_M_vs_F	Ctla2a
3.55714e-05	-0.972477	0.114	0.395	0.0576224	Stromal_2	As_M_vs_F	Prap1
2.0016e-08	-0.424057	0.015	0.255	0.000141784	T_Cell	As_M_vs_F	Prap1
1.15905e-07	-0.73931	0.75	0.922	0.000664273	T_Cell	As_M_vs_F	Ctla2a
8.42679e-23	-1.16042	0.894	0.987	3.12501e-18	Tropho_Progenitor_1	As_M_vs_F	Ctla2a
7.55331e-19	-0.815822	0.068	0.36	2.07037e-14	Tropho_Progenitor_1	As_M_vs_F	Prap1
6.61744e-10	-0.495701	0.235	0.458	5.90775e-06	Tropho_Progenitor_1	As_M_vs_F	Srgn
5.22352e-09	-0.231218	0.039	0.204	4.22189e-05	Tropho_Progenitor_1	As_M_vs_F	Ly6a
4.97215e-08	-0.510458	0.286	0.467	0.000317999	Tropho_Progenitor_1	As_M_vs_F	Gpx3
4.9937e-08	-0.39587	0.244	0.387	0.000317999	Tropho_Progenitor_1	As_M_vs_F	B2m
1.55168e-05	-0.221848	1	1	0.0340847	Tropho_Progenitor_1	As_M_vs_F	Gm42418
2.06232e-05	-0.474276	0.926	0.969	0.0402523	Tropho_Progenitor_1	As_M_vs_F	Malat1
2.62433e-05	0.272442	0.984	0.973	0.0470017	Tropho_Progenitor_1	As_M_vs_F	Rps7
2.65683e-05	-0.232284	0.132	0.253	0.0471817	Tropho_Progenitor_1	As_M_vs_F	Mgp
3.79689e-05	0.253518	0.981	0.924	0.0604465	Tropho_Progenitor_1	As_M_vs_F	Rack1
4.36833e-05	-0.0944767	0.003	0.067	0.0673333	Tropho_Progenitor_1	As_M_vs_F	Xist
4.29567e-10	-1.02379	0.971	1	4.10322e-06	Tropho_Progenitor_2	As_M_vs_F	Ctla2a
4.88724e-10	-1.38386	0.074	0.383	4.46533e-06	Tropho_Progenitor_2	As_M_vs_F	Prap1
3.6023e-07	1.30206	1	0.933	0.00162215	Tropho_Progenitor_2	As_M_vs_F	Tmsb10
1.42244e-06	0.858769	0.838	0.65	0.00484729	Tropho_Progenitor_2	As_M_vs_F	Cstb
1.87651e-05	0.1997	0.176	0.017	0.038051	Tropho_Progenitor_2	As_M_vs_F	Ndfip1
1.94653e-05	0.665189	1	1	0.0389574	Tropho_Progenitor_2	As_M_vs_F	Tpbpa
2.31109e-05	-0.65591	0.441	0.65	0.0437533	Tropho_Progenitor_2	As_M_vs_F	Prl8a2
3.13823e-05	-0.727207	0.419	0.6	0.0533273	Tropho_Progenitor_2	As_M_vs_F	Gpx3
3.52822e-05	-0.453949	0.015	0.2	0.0574755	Tropho_Progenitor_2	As_M_vs_F	Xist
5.35326e-05	0.48356	0.338	0.067	0.0767014	Tropho_Progenitor_2	As_M_vs_F	Ndufa2
5.54719e-05	0.529921	0.36	0.083	0.0784517	Tropho_Progenitor_2	As_M_vs_F	1810058I24Rik
6.93464e-05	0.461113	0.728	0.4	0.0914607	Tropho_Progenitor_2	As_M_vs_F	Rpl36
3.54466e-13	-1.80281	0.888	1	5.45041e-09	Yolk_Sack	As_M_vs_F	Ctla2a
1.40217e-10	-1.42222	0.101	0.514	1.47328e-06	Yolk_Sack	As_M_vs_F	Prap1
1.33987e-07	-0.882118	0.281	0.614	0.000728187	Yolk_Sack	As_M_vs_F	H2-D1
5.58741e-05	0.224706	0.157	0	0.0784517	Yolk_Sack	As_M_vs_F	Igf2bp3
6.17004e-05	-0.595728	0.697	0.929	0.0847449	Yolk_Sack	As_M_vs_F	Hbb-bs
7.54666e-05	0.698758	0.989	0.871	0.0968973	Yolk_Sack	As_M_vs_F	Trf
