# Supplementary material for: Single-cell RNA sequencing reveals placental response under environmental stress
Source: Nat Commun. 2024 Aug 2;15:6549. doi: 10.1038/s41467-024-50914-9 (PMC11297347; doi:10.1038/s41467-024-50914-9)
Supplement: Supplementary file 9 — Supplementary Data 6 [file 41467_2024_50914_MOESM9_ESM.xlsx]

## Sheet: DEGs
	BaseMean	log2FoldChange	stat	pvalue	padj
PPIAP46	729.145	0.835	11.576	5.46949e-31	2.37741e-27
ALPG	2293.37	0.64	12.004	3.39034e-33	1.7684e-29
IGFL2-AS1	857.005	0.49	6.95	3.64854e-12	3.80615e-09
AKR1B1	18780.7	0.454	17.35	1.96915e-67	5.13555e-63
OVOL1	3007.58	0.409	8.477	2.3079e-17	5.47183e-14
FUT3	1803.85	0.371	6.499	8.07861e-11	5.69433e-08
C2orf72	4220.04	0.367	8.692	3.54563e-18	9.24702e-15
AP5B1	1654.04	0.346	5.947	2.72809e-09	1.45201e-06
UCA1	703.461	0.343	4.756	1.97154e-06	0.000451032
CTH	1483.71	0.319	5.183	2.1798e-07	6.38755e-05
TLE2	781.3	0.311	4.356	1.32491e-05	0.00241634
MAT2A	2420.55	0.31	5.958	2.56082e-09	1.39138e-06
SLC7A8	4637.14	0.309	7.182	6.88062e-13	8.15666e-10
BCL2L11	961.452	0.304	4.476	7.58899e-06	0.00146608
SLC5A3	1403.34	0.298	4.726	2.2949e-06	0.000511547
SERPINB9	39015.8	0.296	13.09	3.74065e-39	3.25187e-35
CSRP1	7810.97	0.288	8.415	3.91512e-17	7.94539e-14
EXTL2	2780.74	0.286	5.686	1.30299e-08	5.85894e-06
GJD3	73.625	0.285	5.01	5.45226e-07	0.000146593
SP6	3607.74	0.28	6.261	3.81324e-10	2.54998e-07
SGK1	987.897	0.279	4.084	4.42072e-05	0.00694533
HSPB8	4448.14	0.278	6.536	6.3255e-11	4.59091e-08
CTSH	2322.48	0.277	5.19	2.10226e-07	6.23033e-05
APOE	678.681	0.276	3.77	0.000163496	0.020534
ALPP	176.723	0.275	3.814	0.000136777	0.0176591
RBM38	586.158	0.275	3.705	0.000211305	0.0259945
ENSG00000291006	787.845	0.269	3.82	0.000133446	0.0174014
MRPS6	1331.19	0.267	4.242	2.21994e-05	0.00378406
MBD3	836.811	0.267	3.832	0.000126885	0.0167749
REEP1	1866.91	0.264	4.641	3.46356e-06	0.000722636
IFFO2	1606.76	0.264	4.453	8.47595e-06	0.00161352
DRAM1	1492.14	0.262	4.14	3.47528e-05	0.00570033
MBP	917.061	0.262	3.838	0.000123946	0.0164924
SLC1A3	3163.37	0.248	5.101	3.37554e-07	9.67406e-05
ABHD5	1028.48	0.248	3.686	0.000227868	0.0276409
CTPS1	4091.48	0.243	5.648	1.62582e-08	7.06689e-06
SLC23A2	4168.21	0.242	5.621	1.89758e-08	7.98207e-06
JUND	2196.48	0.239	4.411	1.02787e-05	0.00192854
PRSS22	2301.28	0.238	4.499	6.81195e-06	0.00133576
AMD1	4979.9	0.236	5.898	3.67719e-09	1.91802e-06
LINC01356	8609.97	0.235	6.631	3.33792e-11	2.80816e-08
RAB17	2584.23	0.235	4.642	3.4459e-06	0.000722636
KIF3C	3180.92	0.234	4.661	3.15434e-06	0.000679878
UNC13D	2743.97	0.233	4.677	2.91059e-06	0.000637885
DBN1	1621.12	0.231	3.892	9.94099e-05	0.0137175
ITSN2	1830.94	0.229	4.015	5.95154e-05	0.0090242
LINC01164	1477.94	0.227	3.775	0.000159871	0.0204384
SLC7A6	2273.64	0.224	3.949	7.84814e-05	0.0116295
PLCG1	1796.79	0.224	3.868	0.000109861	0.0149228
ATP13A3	9035.67	0.216	6.572	4.96573e-11	3.92443e-08
MYCN	8253.01	0.216	6.536	6.33715e-11	4.59091e-08
MICALL1	4095.16	0.209	4.866	1.13907e-06	0.000279409
ENSG00000286339	2718.5	0.208	4.129	3.64992e-05	0.00594936
ISYNA1	5339.22	0.206	5.171	2.32685e-07	6.7427e-05
FURIN	4601.66	0.201	4.879	1.06608e-06	0.000267339
GCM1	5979.94	0.2	5.392	6.95443e-08	2.38647e-05
CDKN1A	4498.18	0.198	4.632	3.62068e-06	0.000743522
GRM4	2614.01	0.198	3.946	7.94572e-05	0.0117076
SLC3A2	7457.77	0.195	5.552	2.82749e-08	1.10061e-05
HSPA2	6959.47	0.192	5.425	5.79817e-08	2.10023e-05
SLC5A6	7009.59	0.191	4.819	1.4413e-06	0.000341719
SIN3B	4997.76	0.19	4.739	2.14949e-06	0.000483264
DVL3	7950.5	0.188	5.554	2.78517e-08	1.10056e-05
KDM1A	7113.59	0.187	4.931	8.18414e-07	0.000209257
SLC4A2	2957.54	0.187	3.861	0.000112815	0.0151882
FYB1	2933.89	0.187	3.579	0.00034518	0.038971
SLC7A7	11410.8	0.184	5.569	2.56161e-08	1.0278e-05
RHOU	16483.2	0.183	6.91	4.84602e-12	4.6809e-09
SYNPO	7800.79	0.183	5.394	6.90487e-08	2.38647e-05
PPP1R15B	11695.4	0.179	6.081	1.19627e-09	6.7823e-07
IMPA2	6006.72	0.177	4.688	2.76391e-06	0.000610871
PIM1	3351.67	0.173	3.769	0.000163768	0.020534
TLE3	4103.51	0.172	4.028	5.62573e-05	0.00858006
SRSF2	4309.58	0.172	3.92	8.8575e-05	0.0127332
PLXND1	9832.2	0.168	5.325	1.00802e-07	3.32774e-05
GLUL	7340.7	0.168	4.82	1.43732e-06	0.000341719
PSME4	3625.68	0.168	3.687	0.000227046	0.0276409
METTL7A	4751.68	0.166	3.817	0.000135125	0.0175326
PEBP1	13695.2	0.163	5.798	6.722e-09	3.18745e-06
CCNE1	24278.5	0.16	6.809	9.8294e-12	9.15538e-09
PGF	21981.1	0.155	6.215	5.1433e-10	3.35343e-07
INPPL1	4652.73	0.15	3.672	0.000241018	0.0285716
ACTN1	24952.8	0.149	5.533	3.14012e-08	1.20433e-05
GAB2	6691.63	0.148	4.159	3.18958e-05	0.00535096
CEBPA	5956.89	0.148	3.983	6.81703e-05	0.0102177
HTRA4	31097.6	0.147	6.642	3.08553e-11	2.68236e-08
SQSTM1	8848.53	0.146	4.481	7.4231e-06	0.00144473
DLG5	8563.31	0.139	4.159	3.20072e-05	0.00535096
TYRO3	5913.96	0.137	3.659	0.000253085	0.0297318
PPT1	10111.1	0.129	4.114	3.8928e-05	0.00626692
COL27A1	19261.9	0.127	4.991	5.99822e-07	0.000158014
LPCAT1	37094.5	0.126	5.575	2.47519e-08	1.00864e-05
EIF4G1	17799.1	0.115	4.364	1.27512e-05	0.00234191
CCNB1	38120.8	0.106	5.002	5.67234e-07	0.000150954
RPL13	22687.6	0.085	3.527	0.000420022	0.047179
PTPRF	44571.2	-0.077	-3.662	0.000250044	0.0295075
KRT8	48438.8	-0.083	-3.905	9.42865e-05	0.0132918
ATP5F1B	18132.5	-0.09	-3.526	0.000421499	0.047179
CANX	42442	-0.091	-4.151	3.30658e-05	0.00545795
MT-CO1	108023	-0.092	-4.955	7.23235e-07	0.00018862
CTNNA1	22480.9	-0.097	-3.861	0.000112979	0.0151882
LAMC1	49612.9	-0.098	-4.636	3.55966e-06	0.000736794
TUBB	45709.8	-0.102	-4.586	4.51579e-06	0.000905936
CALR	42936.2	-0.105	-4.667	3.05521e-06	0.000663999
TUBA1C	12701.9	-0.108	-3.684	0.000229884	0.0277563
FASN	13516.9	-0.108	-3.616	0.000299208	0.0342252
GAPDH	258463	-0.113	-6.199	5.68092e-10	3.61362e-07
TAGLN2	18260	-0.114	-4.16	3.18848e-05	0.00535096
FSTL3	36335.7	-0.12	-5.467	4.57097e-08	1.70301e-05
KDM5B	10368.7	-0.12	-3.924	8.70248e-05	0.0126089
SCD	21011.1	-0.125	-5.036	4.74227e-07	0.000131573
KRT18	32194.2	-0.125	-4.782	1.73311e-06	0.000403566
XRCC6	8317.96	-0.125	-3.644	0.000268817	0.031135
COL4A1	44457.6	-0.127	-5.837	5.30101e-09	2.6085e-06
TOMM20	10672.4	-0.127	-3.905	9.40691e-05	0.0132918
CDH1	38103.6	-0.129	-6.107	1.0179e-09	6.03334e-07
PFKP	11585.2	-0.129	-4.315	1.59859e-05	0.00283614
PRPF8	8904.94	-0.13	-4.06	4.90848e-05	0.00764203
SPTBN1	8648.11	-0.132	-3.871	0.000108509	0.0148163
GCN1	20777.4	-0.133	-4.754	1.99841e-06	0.000453206
NPEPPS	10633.2	-0.134	-4.321	1.55612e-05	0.00279888
CREB3L2	7180.36	-0.135	-3.827	0.000129933	0.0170284
TRAK1	6516.37	-0.135	-3.681	0.000231902	0.027857
HSPA5	43552.8	-0.137	-6.121	9.27136e-10	5.65058e-07
TMSB10	11390	-0.137	-4.463	8.09626e-06	0.00155258
HSPD1	15044.6	-0.138	-5.028	4.95774e-07	0.000136103
EZR	20649.9	-0.138	-4.628	3.69538e-06	0.000747096
ODC1	5700.69	-0.138	-3.64	0.000273151	0.0313823
IGSF3	8829.97	-0.14	-4.114	3.88446e-05	0.00626692
ERRFI1	12764.1	-0.142	-4.757	1.96351e-06	0.000451032
PPARG	6373.02	-0.142	-3.888	0.000100966	0.0138589
COPA	12796.8	-0.143	-4.945	7.62137e-07	0.000196797
UGGT1	5828.89	-0.143	-3.802	0.000143648	0.0184549
HSP90AB1	54742.9	-0.144	-5.843	5.12223e-09	2.569e-06
CALM3	4929.7	-0.145	-3.614	0.000301063	0.034287
AP2B1	4766.5	-0.145	-3.605	0.00031254	0.0354393
HNRNPA1	25119.2	-0.149	-5.359	8.36548e-08	2.79707e-05
DNMT1	7322.16	-0.15	-4.259	2.05137e-05	0.00351971
EIF1	6273.85	-0.15	-3.931	8.44988e-05	0.0123113
UBC	6543.27	-0.151	-4.058	4.94838e-05	0.00764203
TLN1	12546.9	-0.152	-5.275	1.32586e-07	4.26895e-05
HNRNPA3	7491.11	-0.153	-3.939	8.19384e-05	0.0120054
KRT7	7826.02	-0.154	-4.518	6.2385e-06	0.00124199
WSB1	4449.87	-0.156	-3.756	0.000172989	0.0215864
ARL6IP1	4530.09	-0.156	-3.649	0.00026335	0.0306614
NUCKS1	14060.9	-0.157	-5.603	2.10145e-08	8.69935e-06
ERVH48-1	17447.8	-0.159	-5.681	1.34116e-08	5.92837e-06
GLG1	4695.63	-0.159	-3.896	9.79715e-05	0.0135909
BPNT2	4113.32	-0.159	-3.719	0.000200393	0.0247689
FAM13A	4348.02	-0.164	-3.754	0.000173986	0.0216074
BHLHE40	5530.34	-0.165	-4.283	1.83997e-05	0.00317792
ARHGAP29	4894.26	-0.165	-4.084	4.41847e-05	0.00694533
LITAF	5664.54	-0.167	-4.373	1.22525e-05	0.00226628
GRB2	9705.21	-0.168	-5.21	1.89068e-07	5.66769e-05
HSPA8	44033.7	-0.169	-7.418	1.19134e-13	1.63527e-10
TPX2	6860.55	-0.17	-4.504	6.67545e-06	0.00131891
FXR1	5716.11	-0.17	-4.094	4.24462e-05	0.0067914
NCAPD2	13421.7	-0.172	-6.066	1.31365e-09	7.28938e-07
SLC2A10	4873.37	-0.172	-4.288	1.80262e-05	0.00313416
HEY1	4542.37	-0.172	-4.156	3.23233e-05	0.00536938
FLNB	54481.8	-0.173	-8.414	3.96051e-17	7.94539e-14
FAM83D	5087.4	-0.173	-4.393	1.11761e-05	0.00208194
PRR11	3380.18	-0.174	-3.772	0.000161864	0.0204922
EFNA1	17267.1	-0.175	-6.559	5.41262e-11	4.1518e-08
ADAMTSL4	5992.63	-0.176	-4.63	3.66132e-06	0.000745995
SLC2A1	35523.4	-0.182	-7.795	6.46633e-15	9.92011e-12
CORO2A	5897.17	-0.182	-4.885	1.03231e-06	0.000261386
SERPINE1	4178.38	-0.182	-4.092	4.27487e-05	0.00679809
KRT19	21759.8	-0.183	-7.196	6.21862e-13	7.72293e-10
PXDN	4352.91	-0.183	-4.303	1.68297e-05	0.00296567
AURKA	2802.67	-0.185	-3.773	0.000161354	0.0204922
STAG3	3200.61	-0.186	-3.898	9.71129e-05	0.0135909
MYH9	33617.6	-0.191	-7.626	2.41461e-14	3.4985e-11
ITGB4	12328.8	-0.191	-6.101	1.05389e-09	6.10789e-07
MYH10	8571.7	-0.192	-5.632	1.7814e-08	7.61624e-06
FOS	3016.78	-0.192	-3.844	0.000120927	0.0161733
CAV1	4891.18	-0.194	-4.865	1.14635e-06	0.000279409
MMP19	2262.86	-0.195	-3.51	0.000448011	0.0499321
ALDH7A1	6447.54	-0.197	-5.271	1.35491e-07	4.30929e-05
TUBA1B	14010.5	-0.198	-6.927	4.30046e-12	4.31369e-09
PALM2AKAP2	7394.82	-0.198	-5.699	1.20752e-08	5.52494e-06
PRKDC	6655.22	-0.198	-5.242	1.5854e-07	4.92229e-05
LINC02575	4747.38	-0.201	-4.646	3.37637e-06	0.0007159
GOLGB1	4641.43	-0.201	-4.45	8.58786e-06	0.00162298
CMIP	5051.05	-0.202	-4.784	1.71431e-06	0.000402786
HELZ	3282.09	-0.202	-4.316	1.58866e-05	0.00283614
IGF2R	5012.33	-0.203	-5.013	5.37089e-07	0.000145909
CDV3	12749.2	-0.204	-7.081	1.43604e-12	1.62835e-09
LRRFIP1	9641.79	-0.206	-5.846	5.02582e-09	2.569e-06
CDK7	5828.89	-0.207	-5.229	1.69977e-07	5.21528e-05
MYO10	9475.09	-0.208	-6.581	4.67077e-11	3.80668e-08
LGALS3	5191.41	-0.208	-5.311	1.09303e-07	3.56329e-05
ERVW-1	2898.39	-0.208	-4.297	1.73126e-05	0.00303028
SH3PXD2A	1751.95	-0.208	-3.643	0.000269805	0.031135
SASH1	4473.99	-0.211	-5.053	4.35677e-07	0.000122177
NUP37	1852.19	-0.214	-3.68	0.000232854	0.027857
HAVCR1	5225.34	-0.215	-5.366	8.04914e-08	2.72625e-05
ERAP1	2299.67	-0.215	-3.986	6.7294e-05	0.0101447
ALDH3B1	1621.57	-0.215	-3.677	0.000236426	0.0281552
CRYBG3	1629.11	-0.219	-3.687	0.000227276	0.0276409
ALDH2	1835.11	-0.22	-3.832	0.000127355	0.0167749
HSPG2	5413.44	-0.229	-5.815	6.07406e-09	2.93355e-06
VTCN1	1615.86	-0.232	-3.896	9.78747e-05	0.0135909
DDIT4	1896.01	-0.234	-3.919	8.88587e-05	0.0127332
CCDC113	3136.58	-0.237	-4.833	1.34685e-06	0.000325239
TOP2A	8018.2	-0.238	-6.121	9.31652e-10	5.65058e-07
ANXA6	4593.72	-0.24	-5.766	8.10065e-09	3.77259e-06
SYNE2	3915.67	-0.24	-5.412	6.23235e-08	2.19648e-05
LRP1	17391.8	-0.242	-9.316	1.2098e-20	3.94395e-17
RBMX	8927.61	-0.244	-7.346	2.03564e-13	2.65448e-10
DHCR24	3304.36	-0.245	-5.259	1.44745e-07	4.54813e-05
NCAPG	1403.73	-0.245	-3.973	7.09236e-05	0.0105696
CDK1	1454.86	-0.246	-4.056	4.98139e-05	0.00764203
CELSR1	961.924	-0.247	-3.652	0.000259714	0.0303737
PDCD4	4158.92	-0.251	-5.516	3.47443e-08	1.31324e-05
PLK1	2476.77	-0.251	-4.874	1.09536e-06	0.000272067
YEATS2	2781.41	-0.253	-5.078	3.81182e-07	0.000108057
CIT	1373.28	-0.253	-4.058	4.95219e-05	0.00764203
FMN1	1618.28	-0.258	-4.352	1.34609e-05	0.00243791
HMGB2	3793.09	-0.266	-5.432	5.57689e-08	2.04853e-05
HUWE1	8636.21	-0.268	-7.912	2.54284e-15	4.42115e-12
DSP	88131.8	-0.271	-11.366	6.20903e-30	2.31331e-26
DLGAP5	1642.97	-0.273	-4.652	3.28696e-06	0.000702655
UBR4	4104.19	-0.276	-6.311	2.76963e-10	1.90084e-07
MUC4	2742.5	-0.277	-5.211	1.87587e-07	5.66769e-05
CENPF	5002.42	-0.281	-6.987	2.80357e-12	3.04655e-09
MT-ND6	634.04	-0.288	-3.914	9.07287e-05	0.0129301
DYNC1H1	6666.87	-0.296	-7.873	3.46776e-15	5.65246e-12
MKI67	4010.52	-0.31	-6.69	2.23894e-11	2.0135e-08
HK2	6389.73	-0.316	-8.707	3.11876e-18	9.03747e-15
HMMR	1297.82	-0.341	-5.422	5.90927e-08	2.11115e-05
AHNAK	20820.5	-0.352	-13.602	3.91452e-42	5.10453e-38
FAT2	3223.87	-0.39	-7.947	1.91001e-15	3.55807e-12
MACF1	7703.57	-0.437	-12.543	4.32524e-36	2.82006e-32

## Sheet: enrichr_Treated_vs_Control_up
	database	Term	P.value	Adjusted.P.value	Combined.Score	Genes
1	GO_Biological_Process_2021	carboxylic acid transmembrane transport (GO:1905039)	1.42304e-06	0.000811846	412.794	SLC5A6;SLC23A2;SLC7A6;SLC7A7;SLC7A8
2	GO_Biological_Process_2021	import into cell (GO:0098657)	1.42304e-06	0.000811846	412.794	SLC5A6;SLC7A8;SLC1A3;SLC5A3;GLUL
3	GO_Biological_Process_2021	polyol metabolic process (GO:0019751)	2.84807e-06	0.00108321	335.487	ISYNA1;IMPA2;INPPL1;PLCG1;SLC5A3
4	GO_Biological_Process_2021	organic acid transport (GO:0015849)	8.14776e-06	0.00194928	166.489	SLC5A6;SLC23A2;SLC7A6;SLC7A7;SLC7A8;SLC3A2
5	GO_Biological_Process_2021	inositol metabolic process (GO:0006020)	8.54197e-06	0.00194928	1262.13	ISYNA1;IMPA2;SLC5A3
6	GO_Biological_Process_2021	anion transmembrane transport (GO:0098656)	1.66377e-05	0.00316394	195.653	SLC5A6;SLC23A2;SLC7A8;SLC1A3;SLC3A2
7	GO_Biological_Process_2021	amino acid transmembrane transport (GO:0003333)	6.13035e-05	0.00999247	206.566	SLC7A6;SLC7A7;SLC7A8;SLC3A2
8	GO_Biological_Process_2021	inositol phosphate metabolic process (GO:0043647)	7.91923e-05	0.0112948	187.373	ISYNA1;IMPA2;INPPL1;PLCG1
9	GO_Biological_Process_2021	amino acid transport (GO:0006865)	9.30524e-05	0.011797	176.147	SLC7A6;SLC7A7;SLC7A8;SLC3A2
10	GO_Biological_Process_2021	positive regulation of dendritic spine development (GO:0060999)	0.000149741	0.0147952	300.563	DLG5;APOE;DBN1
11	GO_Biological_Process_2021	carboxylic acid transport (GO:0046942)	0.000155603	0.0147952	144.364	SLC23A2;SLC7A6;SLC7A8;SLC3A2
12	GO_Biological_Process_2021	positive regulation of proteolysis (GO:0045862)	0.000155603	0.0147952	144.364	CTSH;FURIN;APOE;PRSS22
13	GO_Biological_Process_2021	regulation of peptidase activity (GO:0052547)	0.000171611	0.0150621	281.101	CTSH;FURIN;PRSS22
14	GO_Biological_Process_2021	amino acid import across plasma membrane (GO:0089718)	0.000195453	0.0159294	263.685	SLC7A8;SLC1A3;SLC3A2
15	GO_Biological_Process_2021	regulation of low-density lipoprotein particle receptor catabolic process (GO:0032803)	0.000221184	0.0168247	1200.76	FURIN;APOE
16	GO_Biological_Process_2021	L-alpha-amino acid transmembrane transport (GO:1902475)	0.000279559	0.0198624	221.022	SLC7A8;SLC1A3;SLC3A2
17	GO_Biological_Process_2021	L-amino acid transport (GO:0015807)	0.000312031	0.0198624	209.321	SLC7A8;SLC1A3;SLC3A2
18	GO_Biological_Process_2021	aromatic amino acid transport (GO:0015801)	0.00033075	0.0198624	857.471	SLC7A8;SLC3A2
19	GO_Biological_Process_2021	leucine transport (GO:0015820)	0.00033075	0.0198624	857.471	SLC7A8;SLC3A2
20	GO_Biological_Process_2021	phosphate-containing compound metabolic process (GO:0006796)	0.000524408	0.0299175	48.6936	ISYNA1;IMPA2;ALPP;INPPL1;PLCG1;ALPG
21	GO_Biological_Process_2021	nitrogen compound transport (GO:0071705)	0.00060238	0.0312229	59.0036	SLC7A6;SLC7A7;SLC7A8;PPT1;SLC3A2
22	GO_Biological_Process_2021	basic amino acid transport (GO:0015802)	0.000613586	0.0312229	527.515	SLC7A6;SLC7A7
23	GO_Biological_Process_2021	regulation of cyclin-dependent protein serine/threonine kinase activity (GO:0000079)	0.000629384	0.0312229	82.3557	CEBPA;CDKN1A;CCNB1;CCNE1
24	GO_Biological_Process_2021	platelet aggregation (GO:0070527)	0.000661625	0.0314548	143.754	CSRP1;ACTN1;TYRO3
25	GO_Biological_Process_2021	vascular transport (GO:0010232)	0.000689314	0.0314603	79.298	SLC5A6;SLC7A8;SLC1A3;SLC5A3
26	GO_Biological_Process_2021	transport across blood-brain barrier (GO:0150104)	0.000753178	0.0330529	76.4145	SLC5A6;SLC7A8;SLC1A3;SLC5A3
27	GO_Biological_Process_2021	negative regulation of canonical Wnt signaling pathway (GO:0090090)	0.00114611	0.0451573	46.424	TLE3;TLE2;PSME4;DVL3;APOE
28	GO_Biological_Process_2021	homotypic cell-cell adhesion (GO:0034109)	0.00119402	0.0451573	106.331	CSRP1;ACTN1;TYRO3
29	GO_Biological_Process_2021	lipoprotein catabolic process (GO:0042159)	0.00119412	0.0451573	319.969	PPT1;APOE
30	GO_Biological_Process_2021	negative regulation of neuron death (GO:1901215)	0.00122688	0.0451573	62.099	TYRO3;PPT1;APOE;EIF4G1
31	GO_Biological_Process_2021	regulation of neuron apoptotic process (GO:0043523)	0.00122688	0.0451573	62.099	GRM4;TYRO3;PPT1;APOE
32	GO_Biological_Process_2021	neurotransmitter uptake (GO:0001504)	0.00142851	0.0486668	280.289	SLC1A3;GLUL
33	GO_Biological_Process_2021	regulation of synapse assembly (GO:0051963)	0.00144692	0.0486668	96.2383	DLG5;RAB17;EIF4G1
34	GO_Biological_Process_2021	cation transport (GO:0006812)	0.00145019	0.0486668	42.4049	SLC5A6;SLC7A6;SLC7A8;SLC3A2;SGK1
35	KEGG_2019	Folate biosynthesis	0.000249353	0.0302598	233.866	ALPP;AKR1B1;ALPG
36	KEGG_2019	Inositol phosphate metabolism	0.000426195	0.0302598	96.6605	ISYNA1;IMPA2;INPPL1;PLCG1
37	KEGG_2019	Protein digestion and absorption	0.000893272	0.0422815	71.1176	COL27A1;SLC7A7;SLC7A8;SLC3A2
38	reactome 2022	Basigin Interactions R-HSA-210991	5.59712e-06	0.00278349	503.323	SLC7A6;SLC7A7;SLC7A8;SLC3A2
39	reactome 2022	Transport Of Inorganic Cations/Anions And Amino Acids/Oligopeptides R-HSA-425393	1.02146e-05	0.00278349	156.581	SLC7A6;SLC7A7;SLC7A8;SLC1A3;SLC3A2;SLC4A2
40	reactome 2022	Amino Acid Transport Across Plasma Membrane R-HSA-352230	1.75864e-05	0.00317184	329.837	SLC7A6;SLC7A7;SLC7A8;SLC3A2
41	reactome 2022	SLC-mediated Transmembrane Transport R-HSA-425407	2.32796e-05	0.00317184	80.7178	SLC5A6;SLC7A6;SLC7A7;SLC7A8;SLC1A3;SLC3A2;SLC4A2;SLC5A3
42	reactome 2022	Signal Transduction R-HSA-162582	5.77043e-05	0.00628977	26.3368	ITSN2;CDKN1A;KDM1A;PLXND1;PEBP1;FURIN;BCL2L11;GRM4;DVL3;APOE;PLCG1;TLE3;TLE2;JUND;ACTN1;GAB2;PGF;MYCN;CCNE1;DLG5;PSME4;RHOU;SGK1;SQSTM1;DBN1;EIF4G1
43	reactome 2022	Inositol Phosphate Metabolism R-HSA-1483249	7.91923e-05	0.0071933	187.373	ISYNA1;IMPA2;INPPL1;PLCG1
44	reactome 2022	Transport Of Small Molecules R-HSA-382551	0.000127631	0.00993699	35.8848	SLC5A6;SLC7A6;SLC7A7;SLC7A8;PSME4;SLC1A3;SLC3A2;FURIN;SLC4A2;APOE;SGK1;SLC5A3
45	reactome 2022	Cell Surface Interactions At Vascular Wall R-HSA-202733	0.000447896	0.0305129	65.6726	SLC7A6;SLC7A7;SLC7A8;SLC3A2;PLCG1
46	reactome 2022	RHOU GTPase Cycle R-HSA-9013420	0.000838185	0.0507567	127.498	ITSN2;DLG5;RHOU
47	reactome 2022	STAT5 Activation Downstream Of FLT3 ITD Mutants R-HSA-9702518	0.000980033	0.0534118	370.551	CDKN1A;GAB2

## Sheet: enrichr_Treated_vs_Control_down
	database	Term	P.value	Adjusted.P.value	Combined.Score	Genes
1	GO_Biological_Process_2021	regulation of cell cycle G2/M phase transition (GO:1902749)	1.36326e-07	0.000223029	248.042	DYNC1H1;TPX2;CENPF;TUBB;PLK1;CDK1;HMMR;AURKA
2	GO_Biological_Process_2021	extracellular structure organization (GO:0043062)	2.77836e-06	0.00157903	94.626	SH3PXD2A;CDH1;COL4A1;ITGB4;ADAMTSL4;SERPINE1;PXDN;MMP19;LAMC1;HSPG2
3	GO_Biological_Process_2021	external encapsulating structure organization (GO:0045229)	2.89552e-06	0.00157903	93.8601	SH3PXD2A;CDH1;COL4A1;ITGB4;ADAMTSL4;SERPINE1;PXDN;MMP19;LAMC1;HSPG2
4	GO_Biological_Process_2021	regulation of mitotic cell cycle phase transition (GO:1901990)	6.78264e-06	0.00234974	90.595	TPX2;DYNC1H1;CENPF;TUBB;UBC;PLK1;CDK1;HMMR;AURKA
5	GO_Biological_Process_2021	receptor-mediated endocytosis (GO:0006898)	7.18135e-06	0.00234974	105.687	LRP1;CAV1;CANX;GRB2;CALR;AP2B1;HSPG2;IGF2R
6	GO_Biological_Process_2021	regulation of G2/M transition of mitotic cell cycle (GO:0010389)	9.71417e-06	0.00263291	98.5791	TPX2;DYNC1H1;CENPF;TUBB;PLK1;CDK1;HMMR;AURKA
7	GO_Biological_Process_2021	regulation of vascular associated smooth muscle cell apoptotic process (GO:1905459)	1.12655e-05	0.00263291	1247.68	DNMT1;PDCD4;PPARG
8	GO_Biological_Process_2021	chromosome condensation (GO:0030261)	1.47385e-05	0.00293385	205.699	TOP2A;PLK1;CDK1;NCAPG;NCAPD2
9	GO_Biological_Process_2021	cytoskeleton-dependent intracellular transport (GO:0030705)	1.78531e-05	0.00293385	338.307	TUBA1C;TUBA1B;MYO10;TUBB
10	GO_Biological_Process_2021	positive regulation of leukocyte differentiation (GO:1902107)	1.79331e-05	0.00293385	957.368	LGALS3;XRCC6;PRKDC
11	GO_Biological_Process_2021	mitotic chromosome condensation (GO:0007076)	3.46285e-05	0.0051502	262.483	PLK1;CDK1;NCAPG;NCAPD2
12	GO_Biological_Process_2021	extracellular matrix organization (GO:0030198)	4.81235e-05	0.00656084	52.0101	SH3PXD2A;CDH1;COL4A1;ITGB4;ADAMTSL4;SERPINE1;PXDN;MMP19;LAMC1;HSPG2
13	GO_Biological_Process_2021	mitotic spindle organization (GO:0007052)	0.000115268	0.014506	63.1925	TPX2;DYNC1H1;CENPF;PLK1;DLGAP5;AURKA;NUP37
14	GO_Biological_Process_2021	positive regulation of type I interferon production (GO:0032481)	0.000199491	0.0229733	87.3742	XRCC6;PRKDC;LRRFIP1;GAPDH;HSPD1
15	GO_Biological_Process_2021	apoptotic process (GO:0006915)	0.000215759	0.0229733	45.3966	FXR1;DDIT4;PDCD4;DHCR24;GAPDH;HK2;CIT;HSPD1
16	GO_Biological_Process_2021	regulation of cell cycle (GO:0051726)	0.000230589	0.0229733	39.5435	CDK7;CENPF;HSP90AB1;PLK1;PDCD4;DHCR24;CALR;PRR11;DLGAP5
17	GO_Biological_Process_2021	skin development (GO:0043588)	0.00023872	0.0229733	82.0993	DSP;ERRFI1;ITGB4;SLC2A10;DHCR24
18	GO_Biological_Process_2021	microtubule cytoskeleton organization involved in mitosis (GO:1902850)	0.000273876	0.0248923	59.8727	DYNC1H1;CENPF;PLK1;DLGAP5;AURKA;NUP37
19	GO_Biological_Process_2021	G2/M transition of mitotic cell cycle (GO:0000086)	0.000297746	0.0253808	58.301	DYNC1H1;CDK7;TUBB;PLK1;CDK1;AURKA
20	GO_Biological_Process_2021	cell cycle G2/M phase transition (GO:0044839)	0.000310278	0.0253808	57.538	DYNC1H1;CDK7;TUBB;PLK1;CDK1;AURKA
21	GO_Biological_Process_2021	negative regulation of programmed cell death (GO:0043069)	0.000337598	0.0263005	32.5532	KRT18;ARL6IP1;HSPA5;PRKDC;UBC;PLK1;CDK1;DHCR24;VTCN1;HSPD1
22	GO_Biological_Process_2021	response to unfolded protein (GO:0006986)	0.000371392	0.0264173	103.053	HSPA8;HSP90AB1;HSPA5;HSPD1
23	GO_Biological_Process_2021	mitotic cytokinesis (GO:0000281)	0.000371392	0.0264173	103.053	PLK1;MYH10;SPTBN1;CIT
24	GO_Biological_Process_2021	negative regulation of cellular macromolecule biosynthetic process (GO:2000113)	0.000443882	0.0276381	26.35	FXR1;HSPA8;XRCC6;CENPF;YEATS2;HEY1;BHLHE40;HMGB2;PDCD4;PPARG;CALR;GAPDH
25	GO_Biological_Process_2021	cellular response to indole-3-methanol (GO:0071681)	0.000473023	0.0276381	739.855	CDH1;CTNNA1
26	GO_Biological_Process_2021	glucose import across plasma membrane (GO:0098708)	0.000473023	0.0276381	739.855	SLC2A10;SLC2A1
27	GO_Biological_Process_2021	response to indole-3-methanol (GO:0071680)	0.000473023	0.0276381	739.855	CDH1;CTNNA1
28	GO_Biological_Process_2021	positive regulation of vascular associated smooth muscle cell apoptotic process (GO:1905461)	0.000473023	0.0276381	739.855	PDCD4;PPARG
29	GO_Biological_Process_2021	membrane protein ectodomain proteolysis (GO:0006509)	0.00052542	0.0279259	165.249	ERAP1;MYH9;RBMX
30	GO_Biological_Process_2021	positive regulation of cholesterol efflux (GO:0010875)	0.00052542	0.0279259	165.249	LRP1;CAV1;PPARG
31	GO_Biological_Process_2021	neutrophil degranulation (GO:0043312)	0.000546987	0.0279259	26.631	DSP;LGALS3;HSPA8;DYNC1H1;XRCC6;HSP90AB1;ALDH3B1;TUBB;UBR4;HUWE1;IGF2R
32	GO_Biological_Process_2021	negative regulation of apoptotic process (GO:0043066)	0.000585812	0.0279259	26.1598	KRT18;ARL6IP1;HSPA5;PRKDC;CAV1;UBC;PLK1;CDK1;DHCR24;VTCN1;HSPD1
33	GO_Biological_Process_2021	neutrophil activation involved in immune response (GO:0002283)	0.000585812	0.0279259	26.1598	DSP;LGALS3;HSPA8;DYNC1H1;XRCC6;HSP90AB1;ALDH3B1;TUBB;UBR4;HUWE1;IGF2R
34	GO_Biological_Process_2021	canonical glycolysis (GO:0061621)	0.000597436	0.0279259	154.695	GAPDH;HK2;PFKP
35	GO_Biological_Process_2021	glucose catabolic process to pyruvate (GO:0061718)	0.000597436	0.0279259	154.695	GAPDH;HK2;PFKP
36	GO_Biological_Process_2021	neutrophil mediated immunity (GO:0002446)	0.00061642	0.0280129	25.8134	DSP;LGALS3;HSPA8;DYNC1H1;XRCC6;HSP90AB1;ALDH3B1;TUBB;UBR4;HUWE1;IGF2R
37	GO_Biological_Process_2021	regulation of cardiac muscle cell action potential (GO:0098901)	0.000675465	0.0281832	145.214	DSP;CAV1;CALM3
38	GO_Biological_Process_2021	glycolytic process through glucose-6-phosphate (GO:0061620)	0.000675465	0.0281832	145.214	GAPDH;HK2;PFKP
39	GO_Biological_Process_2021	cellular response to X-ray (GO:0071481)	0.000706301	0.0281832	525.81	XRCC6;NUCKS1
40	GO_Biological_Process_2021	hexose import across plasma membrane (GO:0140271)	0.000706301	0.0281832	525.81	SLC2A10;SLC2A1
41	GO_Biological_Process_2021	positive regulation of autophagy of mitochondrion in response to mitochondrial depolarization (GO:1904925)	0.000706301	0.0281832	525.81	HUWE1;HK2
42	GO_Biological_Process_2021	mitotic sister chromatid segregation (GO:0000070)	0.000732206	0.0285212	54.8874	PLK1;CDK1;NCAPG;NCAPD2;DLGAP5
43	GO_Biological_Process_2021	cellular response to unfolded protein (GO:0034620)	0.000850336	0.0323523	128.902	HSPA8;HSPA5;HSPD1
44	GO_Biological_Process_2021	regulation of cell cycle process (GO:0010564)	0.000871388	0.0323998	51.4325	DYNC1H1;PLK1;CALM3;MKI67;AURKA
45	GO_Biological_Process_2021	negative regulation of transcription, DNA-templated (GO:0045892)	0.000916871	0.0333334	18.4793	HSPA8;XRCC6;CAV1;PLK1;HMGB2;EFNA1;CENPF;YEATS2;HEY1;UBC;BHLHE40;PDCD4;PPARG;CALR;LRRFIP1;EZR
46	GO_Biological_Process_2021	negative regulation of transmembrane receptor protein serine/threonine kinase signaling pathway (GO:0090101)	0.000947941	0.0335488	49.826	SLC2A10;CAV1;UBC;PPARG;FSTL3
47	GO_Biological_Process_2021	DNA ligation (GO:0006266)	0.000984318	0.0335488	401.385	TOP2A;XRCC6
48	GO_Biological_Process_2021	skin morphogenesis (GO:0043589)	0.000984318	0.0335488	401.385	ERRFI1;ITGB4
49	GO_Biological_Process_2021	Golgi to plasma membrane protein transport (GO:0043001)	0.00116247	0.0388121	109.496	MACF1;KRT18;SPTBN1
50	GO_Biological_Process_2021	'de novo' posttranslational protein folding (GO:0051084)	0.00128051	0.0403273	104.069	HSPA8;HSPA5;UGGT1
51	GO_Biological_Process_2021	positive regulation of mononuclear cell migration (GO:0071677)	0.00128051	0.0403273	104.069	LGALS3;SERPINE1;CALR
52	GO_Biological_Process_2021	entry of bacterium into host cell (GO:0035635)	0.00130645	0.0403273	320.793	CDH1;GRB2
53	GO_Biological_Process_2021	negative regulation of vascular associated smooth muscle cell differentiation (GO:1905064)	0.00130645	0.0403273	320.793	DNMT1;PDCD4
54	GO_Biological_Process_2021	wound healing (GO:0042060)	0.00143618	0.0414472	58.1699	DSP;MACF1;ANXA6;MYH9
55	GO_Biological_Process_2021	negative regulation of nucleic acid-templated transcription (GO:1903507)	0.0015237	0.0414472	21.4947	HSPA8;XRCC6;CENPF;YEATS2;HEY1;BHLHE40;HMGB2;PDCD4;PPARG;CALR
56	GO_Biological_Process_2021	membrane organization (GO:0061024)	0.00153665	0.0414472	28.6906	HSPA8;UBC;HUWE1;GRB2;AP2B1;SPTBN1;IGF2R
57	GO_Biological_Process_2021	antigen processing and presentation of peptide antigen via MHC class I (GO:0002474)	0.00153859	0.0414472	94.4435	ERAP1;CANX;CALR
58	GO_Biological_Process_2021	regulation of cholesterol efflux (GO:0010874)	0.00153859	0.0414472	94.4435	LRP1;CAV1;PPARG
59	GO_Biological_Process_2021	positive regulation of cholesterol transport (GO:0032376)	0.00153859	0.0414472	94.4435	LRP1;CAV1;PPARG
60	GO_Biological_Process_2021	protein stabilization (GO:0050821)	0.00158954	0.0414472	33.085	EFNA1;CDK7;HSP90AB1;CALR;GAPDH;HSPD1
61	GO_Biological_Process_2021	cytoskeleton-dependent cytokinesis (GO:0061640)	0.00159431	0.0414472	55.5525	PLK1;MYH10;SPTBN1;CIT
62	GO_Biological_Process_2021	epithelium development (GO:0060429)	0.00163168	0.0414472	40.4133	ERRFI1;LGALS3;CDK1;TAGLN2;PPARG
63	GO_Biological_Process_2021	ATF6-mediated unfolded protein response (GO:0036500)	0.00167207	0.0414472	264.735	HSPA5;CALR
64	GO_Biological_Process_2021	DNA topological change (GO:0006265)	0.00167207	0.0414472	264.735	TOP2A;HMGB2
65	GO_Biological_Process_2021	kinetochore assembly (GO:0051382)	0.00167207	0.0414472	264.735	CENPF;DLGAP5
66	GO_Biological_Process_2021	positive regulation of smooth muscle cell apoptotic process (GO:0034393)	0.00167207	0.0414472	264.735	PDCD4;PPARG
67	GO_Biological_Process_2021	regulation of mitotic spindle organization (GO:0060236)	0.00182709	0.0439576	86.1828	DYNC1H1;TPX2;PLK1
68	GO_Biological_Process_2021	positive regulation of lymphocyte activation (GO:0051251)	0.00182709	0.0439576	86.1828	XRCC6;PRKDC;HSPD1
69	GO_Biological_Process_2021	actomyosin structure organization (GO:0031032)	0.00194619	0.0461444	50.8315	KRT19;MYH9;MYH10;CIT
70	GO_Biological_Process_2021	regulation of apoptotic process (GO:0042981)	0.00202418	0.0466279	16.795	TOP2A;ARL6IP1;HSPA5;PRKDC;PLK1;DHCR24;VTCN1;HSPD1;KRT18;ADAMTSL4;UBC;CDK1;CALR
71	GO_Biological_Process_2021	fructose 6-phosphate metabolic process (GO:0006002)	0.00208059	0.0466279	223.712	HK2;PFKP
72	GO_Biological_Process_2021	lipoprotein transport (GO:0042953)	0.00208059	0.0466279	223.712	LRP1;PPARG
73	GO_Biological_Process_2021	negative regulation of protein autophosphorylation (GO:0031953)	0.00208059	0.0466279	223.712	ERRFI1;CAV1
74	GO_Biological_Process_2021	regulation of vascular associated smooth muscle cell proliferation (GO:1904705)	0.00214721	0.0474707	79.0283	DNMT1;PDCD4;PPARG
75	GO_Biological_Process_2021	negative regulation of cell differentiation (GO:0045596)	0.0022048	0.0480939	29.3502	EFNA1;HEY1;CAV1;PDCD4;PPARG;CALR
76	KEGG_2019	Pathogenic Escherichia coli infection	2.2156e-06	0.000429827	237.488	TUBA1C;TUBA1B;KRT18;CDH1;TUBB;EZR
77	KEGG_2019	Estrogen signaling pathway	5.23084e-06	0.00050237	113.597	HSPA8;KRT19;HSP90AB1;KRT18;CREB3L2;CALM3;GRB2;FOS
78	KEGG_2019	Glycolysis / Gluconeogenesis	7.7686e-06	0.00050237	169.496	ALDH2;ALDH3B1;ALDH7A1;GAPDH;HK2;PFKP
79	KEGG_2019	Antigen processing and presentation	0.000199491	0.00967529	87.3742	HSPA8;HSP90AB1;HSPA5;CANX;CALR
80	KEGG_2019	ECM-receptor interaction	0.000267958	0.0103137	78.8511	ITGB4;COL4A1;LAMC1;HMMR;HSPG2
81	KEGG_2019	Salmonella infection	0.000334513	0.0103137	72.9206	DYNC1H1;MYH9;FLNB;FOS;MYH10
82	KEGG_2019	Gap junction	0.000372142	0.0103137	70.2085	TUBA1C;TUBA1B;TUBB;CDK1;GRB2
83	KEGG_2019	Focal adhesion	0.000490143	0.0113257	41.4006	COL4A1;ITGB4;CAV1;GRB2;FLNB;LAMC1;TLN1
84	KEGG_2019	Histidine metabolism	0.00052542	0.0113257	165.249	ALDH2;ALDH3B1;ALDH7A1
85	KEGG_2019	Phagosome	0.000683444	0.0132588	44.3991	TUBA1C;DYNC1H1;TUBA1B;TUBB;CANX;CALR
86	KEGG_2019	Protein processing in endoplasmic reticulum	0.0010475	0.018474	38.355	HSPA8;HSP90AB1;HSPA5;CANX;CALR;UGGT1
87	KEGG_2019	Pathways in cancer	0.00120562	0.0191091	21.5246	HSP90AB1;HEY1;CDH1;COL4A1;SLC2A1;CTNNA1;GRB2;CALM3;PPARG;LAMC1;FOS
88	KEGG_2019	beta-Alanine metabolism	0.00128051	0.0191091	104.069	ALDH2;ALDH3B1;ALDH7A1
89	KEGG_2019	AMPK signaling pathway	0.00151679	0.0210184	41.5881	SCD;FASN;CREB3L2;PPARG;PFKP
90	KEGG_2019	Oocyte meiosis	0.00181584	0.0234849	38.7405	STAG3;PLK1;CDK1;CALM3;AURKA
91	KEGG_2019	Spliceosome	0.00245986	0.0298258	34.2887	HSPA8;HNRNPA3;HNRNPA1;PRPF8;RBMX
92	KEGG_2019	Insulin signaling pathway	0.00270735	0.0306338	32.9697	FASN;CALM3;GRB2;PTPRF;HK2
93	KEGG_2019	Proteoglycans in cancer	0.00284231	0.0306338	26.6754	CAV1;PDCD4;GRB2;FLNB;EZR;HSPG2
94	KEGG_2019	PI3K-Akt signaling pathway	0.00336811	0.0343901	19.6103	EFNA1;HSP90AB1;COL4A1;ITGB4;CREB3L2;DDIT4;GRB2;LAMC1
95	KEGG_2019	Non-homologous end-joining	0.00355741	0.0345069	148.545	XRCC6;PRKDC
96	KEGG_2019	Human T-cell leukemia virus 1 infection	0.00432529	0.0399574	22.6516	CREB3L2;CANX;SLC2A1;CALR;FOS;TLN1
97	KEGG_2019	Arginine and proline metabolism	0.00479199	0.0422567	50.7488	ALDH2;ODC1;ALDH7A1
98	KEGG_2019	Progesterone-mediated oocyte maturation	0.0050519	0.0423123	32.5996	HSP90AB1;PLK1;CDK1;AURKA
99	KEGG_2019	HIF-1 signaling pathway	0.00523452	0.0423123	32.0418	SERPINE1;SLC2A1;GAPDH;HK2
100	reactome 2022	G2/M Transition R-HSA-69275	5.95811e-08	2.86855e-05	164.619	TPX2;DYNC1H1;CDK7;CENPF;HSP90AB1;TUBB;UBC;PLK1;CDK1;HMMR;AURKA
101	reactome 2022	Mitotic G2-G2/M Phases R-HSA-453274	6.66329e-08	2.86855e-05	161.605	TPX2;DYNC1H1;CDK7;CENPF;HSP90AB1;TUBB;UBC;PLK1;CDK1;HMMR;AURKA
102	reactome 2022	Cell Cycle, Mitotic R-HSA-69278	1.39174e-07	2.99986e-05	84.1485	TOP2A;DYNC1H1;HSP90AB1;TUBB;PLK1;NCAPG;HMMR;AURKA;TPX2;TUBA1C;CDK7;TUBA1B;CENPF;UBC;CDK1;NCAPD2;NUP37
103	reactome 2022	Cell Cycle R-HSA-1640170	1.39366e-07	2.99986e-05	75.677	TOP2A;DYNC1H1;HSP90AB1;TUBB;PLK1;NCAPG;HMMR;SYNE2;AURKA;TPX2;TUBA1C;CDK7;TUBA1B;CENPF;STAG3;UBC;CDK1;NCAPD2;NUP37
104	reactome 2022	AURKA Activation By TPX2 R-HSA-8854518	6.8013e-07	0.000117118	229.354	DYNC1H1;TPX2;TUBB;PLK1;CDK1;HMMR;AURKA
105	reactome 2022	Signaling By Rho GTPases, Miro GTPases And RHOBTB3 R-HSA-9716542	3.43593e-06	0.000493056	52.3973	DYNC1H1;HSP90AB1;CAV1;FAM13A;PLK1;ARHGAP29;TRAK1;TUBA1B;CENPF;SH3PXD2A;CTNNA1;MYH9;GRB2;MYH10;RBMX;SPTBN1;NUP37
106	reactome 2022	Post-translational Protein Modification R-HSA-597592	9.15962e-06	0.00112663	34.6627	TOP2A;COPA;DNMT1;PRKDC;LAMC1;TOMM20;FSTL3;AURKA;TUBA1C;TUBA1B;ADAMTSL4;UBC;UGGT1;MUC4;SPTBN1;HSPA8;DYNC1H1;WSB1;TUBB;GOLGB1;CANX;CDK1;PPARG;CALR;NUP37
107	reactome 2022	Signaling By Rho GTPases R-HSA-194315	1.06716e-05	0.00114853	45.6068	DYNC1H1;HSP90AB1;CAV1;FAM13A;PLK1;ARHGAP29;TUBA1B;CENPF;SH3PXD2A;CTNNA1;MYH9;GRB2;MYH10;RBMX;SPTBN1;NUP37
108	reactome 2022	Axon Guidance R-HSA-422475	1.5899e-05	0.001521	47.4324	HSPA8;HSP90AB1;MYO10;LAMC1;AP2B1;EFNA1;COL4A1;UBC;MYH9;GRB2;EZR;TLN1;MYH10;SPTBN1
109	reactome 2022	Disease R-HSA-1643685	2.04531e-05	0.00176101	28.9477	DNMT1;HSP90AB1;SLC2A1;TRAK1;FXR1;HEY1;ADAMTSL4;UBC;LRRFIP1;HAVCR1;MUC4;SPTBN1;DYNC1H1;XRCC6;MYO10;SLC2A10;CAV1;TUBB;AP2B1;HSPG2;CDK7;GOLGB1;CANX;MYH9;GRB2;CALR;TLN1;NUP37
110	reactome 2022	Nervous System Development R-HSA-9675108	2.72692e-05	0.00192207	42.8497	HSPA8;HSP90AB1;MYO10;LAMC1;AP2B1;EFNA1;COL4A1;UBC;MYH9;GRB2;EZR;TLN1;MYH10;SPTBN1
111	reactome 2022	Calnexin/calreticulin Cycle R-HSA-901042	2.96578e-05	0.00192207	278.569	UBC;CANX;CALR;UGGT1
112	reactome 2022	Regulation Of PLK1 Activity At G2/M Transition R-HSA-2565942	3.21726e-05	0.00192207	113.958	DYNC1H1;TUBB;UBC;PLK1;CDK1;AURKA
113	reactome 2022	FLT3 Signaling In Disease R-HSA-9682385	3.46285e-05	0.00192207	262.483	GOLGB1;UBC;GRB2;SPTBN1
114	reactome 2022	Mitotic Anaphase R-HSA-68882	3.61325e-05	0.00192207	62.3585	TUBA1C;DYNC1H1;TUBA1B;CENPF;TUBB;UBC;PLK1;CDK1;NUP37
115	reactome 2022	Mitotic Metaphase And Anaphase R-HSA-2555396	3.73654e-05	0.00192207	61.8733	TUBA1C;DYNC1H1;TUBA1B;CENPF;TUBB;UBC;PLK1;CDK1;NUP37
116	reactome 2022	Condensation Of Prometaphase Chromosomes R-HSA-2514853	3.80379e-05	0.00192207	636.721	CDK1;NCAPG;NCAPD2
117	reactome 2022	Antigen Presentation: Folding, Assembly, Peptide Loading Of Class I MHC R-HSA-983170	4.01827e-05	0.00192207	247.891	HSPA5;ERAP1;CANX;CALR
118	reactome 2022	Mitotic Prometaphase R-HSA-68877	4.80207e-05	0.0021761	67.15	DYNC1H1;CENPF;TUBB;PLK1;CDK1;NCAPG;NCAPD2;NUP37
119	reactome 2022	Developmental Biology R-HSA-1266738	5.28747e-05	0.00227625	29.5615	HSPA8;HSP90AB1;MYO10;KRT8;KRT7;LAMC1;AP2B1;EFNA1;KRT19;KRT18;COL4A1;UBC;CTNNA1;MYH9;GRB2;PPARG;EZR;TLN1;MYH10;SPTBN1
120	reactome 2022	M Phase R-HSA-68886	7.18285e-05	0.00294497	43.3129	TUBA1C;DYNC1H1;TUBA1B;CENPF;TUBB;UBC;PLK1;CDK1;NCAPG;NCAPD2;NUP37
121	reactome 2022	N-glycan Trimming In ER And Calnexin/Calreticulin Cycle R-HSA-532668	9.89551e-05	0.00387274	174.766	UBC;CANX;CALR;UGGT1
122	reactome 2022	Signal Transduction R-HSA-162582	0.000138782	0.00519527	19.8179	HSP90AB1;FAM13A;SERPINE1;LAMC1;TRAK1;FSTL3;TUBA1B;HEY1;SH3PXD2A;UBC;CTNNA1;HNRNPA1;MYH10;SPTBN1;DLGAP5;DYNC1H1;CAV1;PLK1;ARHGAP29;FOS;AP2B1;CENPF;COL4A1;SCD;FASN;PXDN;CDK1;MYH9;GRB2;PPARG;TLN1;RBMX;NUP37
123	reactome 2022	Immune System R-HSA-168256	0.000148344	0.00532185	20.8403	HSP90AB1;PRKDC;UBR4;NPEPPS;LGALS3;ALDH3B1;UBC;FLNB;LRRFIP1;MUC4;HSPA8;DYNC1H1;XRCC6;WSB1;HSPA5;MYO10;TUBB;ERAP1;HUWE1;FOS;AP2B1;IGF2R;CANX;PDCD4;MYH9;GRB2;CALR;NUP37
124	reactome 2022	Nuclear Envelope (NE) Reassembly R-HSA-2995410	0.00017621	0.00606866	91.1888	TUBA1C;TUBA1B;TUBB;CDK1;NUP37
125	reactome 2022	Smooth Muscle Contraction R-HSA-445355	0.000223408	0.00739825	126.597	ALDH2;PXDN;ANXA6;TLN1
126	reactome 2022	Signaling By FLT3 Fusion Proteins R-HSA-9703465	0.000248326	0.00791885	242.26	GOLGB1;GRB2;SPTBN1
127	reactome 2022	SARS-CoV Infections R-HSA-9679506	0.000261955	0.00805511	34.7303	HSP90AB1;CAV1;TUBB;UBC;CANX;GRB2;AP2B1;HAVCR1;HSPG2;NUP37
128	reactome 2022	Innate Immune System R-HSA-168249	0.000302545	0.00898245	22.3357	HSPA8;DYNC1H1;XRCC6;HSP90AB1;MYO10;PRKDC;TUBB;UBR4;HUWE1;FOS;IGF2R;LGALS3;ALDH3B1;UBC;MYH9;GRB2;LRRFIP1;MUC4
129	reactome 2022	Chaperone Mediated Autophagy R-HSA-9613829	0.000343414	0.00985597	205.39	HSPA8;HSP90AB1;UBC
130	reactome 2022	Laminin Interactions R-HSA-3000157	0.000459215	0.0127543	177.057	ITGB4;LAMC1;HSPG2
131	reactome 2022	Post-chaperonin Tubulin Folding Pathway R-HSA-389977	0.00052542	0.0141371	165.249	TUBA1C;TUBA1B;TUBB
132	reactome 2022	Metabolism Of Proteins R-HSA-392499	0.000545853	0.0142418	16.6906	TOP2A;COPA;DNMT1;PRKDC;LAMC1;TOMM20;FSTL3;AURKA;TUBA1C;TUBA1B;ADAMTSL4;UBC;UGGT1;MUC4;SPTBN1;HSPA8;DYNC1H1;WSB1;TUBB;HSPG2;GOLGB1;CANX;CDK1;PPARG;CALR;NUP37
133	reactome 2022	RHO GTPase Effectors R-HSA-195258	0.000595929	0.015091	34.0528	DYNC1H1;CENPF;PLK1;CTNNA1;MYH9;GRB2;MYH10;NUP37
134	reactome 2022	L1CAM Interactions R-HSA-373760	0.000639272	0.0157261	57.7127	HSPA8;LAMC1;AP2B1;EZR;SPTBN1
135	reactome 2022	Cyclin A/B1/B2 Associated Events During G2/M Transition R-HSA-69273	0.000675465	0.0160033	145.214	CDK7;PLK1;CDK1
136	reactome 2022	Phosphorylation Of Emi1 R-HSA-176417	0.000706301	0.0160033	525.81	PLK1;CDK1
137	reactome 2022	Virus Assembly And Release R-HSA-168268	0.000706301	0.0160033	525.81	CANX;CALR
138	reactome 2022	Role Of GTSE1 In G2/M Progression After G2 Checkpoint R-HSA-8852276	0.000756116	0.016258	76.6879	HSP90AB1;UBC;PLK1;CDK1
139	reactome 2022	Formation Of Tubulin Folding Intermediates By CCT/TriC R-HSA-389960	0.000759701	0.016258	136.657	TUBA1C;TUBA1B;TUBB
140	reactome 2022	Diseases Of Signal Transduction By Growth Factor Receptors And Second Messengers R-HSA-5663202	0.00077419	0.016258	26.0855	FXR1;HEY1;GOLGB1;UBC;MYH9;GRB2;LRRFIP1;TLN1;TRAK1;SPTBN1
141	reactome 2022	Asparagine N-linked Glycosylation R-HSA-446203	0.000810345	0.0166121	31.074	DYNC1H1;COPA;GOLGB1;UBC;CANX;CALR;UGGT1;SPTBN1
142	reactome 2022	Selective Autophagy R-HSA-9663891	0.000857736	0.0170515	72.6915	DYNC1H1;HSPA8;UBC;TOMM20
143	reactome 2022	Resolution Of Sister Chromatid Cohesion R-HSA-2500257	0.000871388	0.0170515	51.4325	DYNC1H1;CENPF;PLK1;CDK1;NUP37
144	reactome 2022	Regulation Of Actin Dynamics For Phagocytic Cup Formation R-HSA-2029482	0.000911993	0.0174495	70.8141	HSP90AB1;MYO10;MYH9;GRB2
145	reactome 2022	Cytosolic Sensors Of Pathogen-Associated DNA R-HSA-1834949	0.000968623	0.0177979	69.0113	XRCC6;PRKDC;UBC;LRRFIP1
146	reactome 2022	Activation Of NIMA Kinases NEK9, NEK6, NEK7 R-HSA-2980767	0.000984318	0.0177979	401.385	PLK1;CDK1
147	reactome 2022	Extracellular Matrix Organization R-HSA-1474244	0.00099222	0.0177979	29.2165	SH3PXD2A;COL4A1;ITGB4;SERPINE1;PXDN;MMP19;LAMC1;HSPG2
148	reactome 2022	Semaphorin Interactions R-HSA-373755	0.00102768	0.0180578	67.2789	HSP90AB1;MYH9;TLN1;MYH10
149	reactome 2022	Infectious Disease R-HSA-5663205	0.00105765	0.0182128	17.8407	DYNC1H1;XRCC6;HSP90AB1;MYO10;CAV1;TUBB;AP2B1;HSPG2;CDK7;UBC;CANX;MYH9;GRB2;CALR;HAVCR1;NUP37
150	reactome 2022	Sealing Of Nuclear Envelope (NE) By ESCRT-III R-HSA-9668328	0.00128051	0.021618	104.069	TUBA1C;TUBA1B;TUBB
151	reactome 2022	Class I MHC Mediated Antigen Processing And Presentation R-HSA-983169	0.00132752	0.0219807	24.2258	NPEPPS;WSB1;HSPA5;UBC;CANX;ERAP1;UBR4;HUWE1;CALR
152	reactome 2022	Loss Of Nlp From Mitotic Centrosomes R-HSA-380259	0.00136137	0.0221158	59.5506	DYNC1H1;TUBB;PLK1;CDK1
153	reactome 2022	Cell-Cell Communication R-HSA-1500931	0.00151679	0.024086	41.5881	ITGB4;PXDN;CTNNA1;GRB2;SPTBN1
154	reactome 2022	Cooperation Of Prefoldin And TriC/CCT In Actin And Tubulin Folding R-HSA-389958	0.00153859	0.024086	94.4435	TUBA1C;TUBA1B;TUBB
155	reactome 2022	Neutrophil Degranulation R-HSA-6798695	0.00162331	0.024401	21.0946	LGALS3;HSPA8;DYNC1H1;XRCC6;HSP90AB1;ALDH3B1;TUBB;UBR4;HUWE1;IGF2R
156	reactome 2022	Vesicle-mediated Transport R-HSA-5653656	0.00165449	0.024401	18.6244	HSPA8;DYNC1H1;COPA;COL4A1;GOLGB1;UBC;MYH9;GRB2;CALR;AP2B1;SPTBN1;IGF2R
157	reactome 2022	ATF6 (ATF6-alpha) Activates Chaperone Genes R-HSA-381183	0.00167207	0.024401	264.735	HSPA5;CALR
158	reactome 2022	NR1H2 And NR1H3 Regulate Gene Expression Linked To Lipogenesis R-HSA-9029558	0.00167207	0.024401	264.735	SCD;FASN
159	reactome 2022	Autophagy R-HSA-9612973	0.0020148	0.0289124	37.1673	HSPA8;DYNC1H1;HSP90AB1;UBC;TOMM20
160	reactome 2022	HSP90 Chaperone Cycle For Steroid Hormone Receptors (SHR) In Presence Of Ligand R-HSA-3371497	0.00231949	0.0320958	75.8021	DYNC1H1;HSPA8;HSP90AB1
161	reactome 2022	COPI-mediated Anterograde Transport R-HSA-6807878	0.00234847	0.0320958	46.6971	DYNC1H1;COPA;GOLGB1;SPTBN1
162	reactome 2022	Recruitment Of NuMA To Mitotic Centrosomes R-HSA-380320	0.00234847	0.0320958	46.6971	DYNC1H1;TUBB;PLK1;CDK1
163	reactome 2022	Centrosome Maturation R-HSA-380287	0.00245733	0.0328304	45.7434	DYNC1H1;TUBB;PLK1;CDK1
164	reactome 2022	Signaling By Receptor Tyrosine Kinases R-HSA-9006934	0.00247848	0.0328304	18.5428	COL4A1;CAV1;UBC;PXDN;CTNNA1;GRB2;LAMC1;FOS;AP2B1;HNRNPA1
165	reactome 2022	ATF6 (ATF6-alpha) Activates Chaperones R-HSA-381033	0.00253138	0.033023	192.53	HSPA5;CALR
166	reactome 2022	Carboxyterminal Post-Translational Modifications Of Tubulin R-HSA-8955332	0.00288686	0.0365527	67.2891	TUBA1C;TUBA1B;TUBB
167	reactome 2022	Non-integrin membrane-ECM Interactions R-HSA-3000171	0.00288686	0.0365527	67.2891	ITGB4;LAMC1;HSPG2
168	reactome 2022	Clathrin-mediated Endocytosis R-HSA-8856828	0.00315922	0.0386134	30.9292	HSPA8;UBC;GRB2;AP2B1;IGF2R
169	reactome 2022	APC/C-mediated Degradation Of Cell Cycle Proteins R-HSA-174143	0.00318414	0.0386134	40.5944	UBC;PLK1;CDK1;AURKA
170	reactome 2022	Fcgamma Receptor (FCGR) Dependent Phagocytosis R-HSA-2029480	0.00318414	0.0386134	40.5944	HSP90AB1;MYO10;MYH9;GRB2
171	reactome 2022	Transcriptional Regulation By TP53 R-HSA-3700989	0.00336811	0.0402769	19.6103	TPX2;CDK7;FASN;DDIT4;UBC;CDK1;FOS;AURKA
172	reactome 2022	Unfolded Protein Response (UPR) R-HSA-381119	0.00345574	0.0407588	39.071	HSPA5;CREB3L2;CALR;TLN1
173	reactome 2022	IRF3-mediated Induction Of Type I IFN R-HSA-3270619	0.00355741	0.041391	148.545	XRCC6;PRKDC
174	reactome 2022	SARS-CoV-2 Infection R-HSA-9694516	0.00368499	0.0415705	21.0861	HSP90AB1;CAV1;UBC;CANX;HAVCR1;HSPG2;NUP37
175	reactome 2022	RHO GTPase Cycle R-HSA-9012999	0.00373955	0.0415705	17.4014	TUBA1B;HSP90AB1;SH3PXD2A;CAV1;FAM13A;ARHGAP29;GRB2;RBMX;SPTBN1
176	reactome 2022	EPH-Ephrin Signaling R-HSA-2682334	0.00374269	0.0415705	37.6317	EFNA1;MYH9;AP2B1;MYH10
177	reactome 2022	SUMOylation Of DNA Replication Proteins R-HSA-4615885	0.00376597	0.0415705	58.1012	TOP2A;AURKA;NUP37
178	reactome 2022	Unattached Kinetochores Signal Amplification Via A MAD2 Inhibitory Signal R-HSA-141444	0.00404538	0.0440895	36.2704	DYNC1H1;CENPF;PLK1;NUP37
179	reactome 2022	Golgi Cisternae Pericentriolar Stack Reorganization R-HSA-162658	0.00413147	0.044465	132.547	PLK1;CDK1
180	reactome 2022	Anchoring Of Basal Body To Plasma Membrane R-HSA-5620912	0.0046996	0.0468853	33.7593	DYNC1H1;TUBB;PLK1;CDK1
181	reactome 2022	EML4 And NUDC In Mitotic Spindle Formation R-HSA-9648025	0.0046996	0.0468853	33.7593	DYNC1H1;CENPF;PLK1;NUP37
182	reactome 2022	Potential Therapeutics For SARS R-HSA-9679191	0.0046996	0.0468853	33.7593	HSP90AB1;TUBB;GRB2;AP2B1
183	reactome 2022	EPHA-mediated Growth Cone Collapse R-HSA-3928663	0.00474546	0.0468853	119.257	MYH9;MYH10
184	reactome 2022	GRB2:SOS Provides Linkage To MAPK Signaling For Integrins R-HSA-354194	0.00474546	0.0468853	119.257	GRB2;TLN1
185	reactome 2022	InlB-mediated Entry Of Listeria Monocytogenes Into Host Cell R-HSA-8875360	0.00474546	0.0468853	119.257	UBC;GRB2
186	reactome 2022	Signaling By EGFR R-HSA-177929	0.00479199	0.0468853	50.7488	PXDN;UBC;GRB2
187	reactome 2022	Signaling By NOTCH3 R-HSA-9012852	0.00479199	0.0468853	50.7488	HEY1;UBC;DLGAP5
188	reactome 2022	Cellular Response To Heat Stress R-HSA-3371556	0.0050519	0.0488729	32.5996	HSPA8;HSP90AB1;HSPA5;NUP37
189	reactome 2022	Adaptive Immune System R-HSA-1280218	0.00514433	0.0492141	13.2185	NPEPPS;DYNC1H1;WSB1;HSPA5;UBC;CANX;ERAP1;UBR4;HUWE1;GRB2;CALR;AP2B1
190	reactome 2022	Polo-like Kinase Mediated Events R-HSA-156711	0.00539879	0.0494506	108.063	CENPF;PLK1
191	reactome 2022	STING Mediated Induction Of Host Immune Responses R-HSA-1834941	0.00539879	0.0494506	108.063	XRCC6;PRKDC
192	reactome 2022	Spry Regulation Of FGF Signaling R-HSA-1295596	0.00539879	0.0494506	108.063	UBC;GRB2
193	reactome 2022	VLDLR Internalisation And Degradation R-HSA-8866427	0.00539879	0.0494506	108.063	UBC;AP2B1
