# Supplementary material for: Single-cell RNA sequencing reveals placental response under environmental stress
Source: Nat Commun. 2024 Aug 2;15:6549. doi: 10.1038/s41467-024-50914-9 (PMC11297347; doi:10.1038/s41467-024-50914-9)
Supplement: Supplementary file 11 — Source Data [file 41467_2024_50914_MOESM11_ESM.xlsx]

## Sheet: Fig. 6
			Fold change
Fig 6a	As(uM)	0	1.00534	1.08271	0.918703
		1	1.30402	1.63224	1.40911
		2	1.68391	1.92934	1.79773
		5	2.16285	2.5518	2.14607
			Fold change
Fig 6b	As(uM)	0	0.926814	1.02015	1.05765
		1	0.884151	1.1077	1.02803
		2	1.25171	1.44241	1.14434
		5	4.50718	4.86589	4.54848
			Fold change
Fig 6C	As(uM)	0	0.859754	1.11003	1.04783
		1	1.14295	1.09962	0.906403
		2	1.31626	1.10924	1.24592
		5	1.85348	1.75487	1.63954
Fig 6d		BeWo								HTR-8/Svneo										Swan71
Fig 6e			PRAP1 (ng/ml)
			0			500			1000			2000
		control	1.10908	0.903697	0.98722	1.17823	1.28092	1.20698	1.18248	1.19837	1.27515	0.993822	1.15534	1.08517
		2uM As	1.89092	1.80329	2.2921	1.67595	1.81013	1.70196	1.54325	1.53001	1.56906	1.35128	1.52538	1.72595
Fig 6f			Negative control															siPRAP1
		control	115.711	95.7535	80.9798	80.8134	93.5203	96.6524	122.054	109.606	94.8741	109.325	114.266	84.4087	117.759	90.7564	93.5196	58.092	88.5743	89.9232	61.7835	82.5336	76.5876	67.5767	62.7814	86.4786	76.7687	65.2516	57.3431	69.3294	73.8681	76.5327	60.8598	70.9832	57.6973	76.8198	90.1064	66.7033	65.9155	72.7839	61.2265
		2uM As	101.571	102.052	91.0998	90.1778	77.0268	75.596	85.6415	92.3833	92.8924	63.023	81.6287	91.5833	87.6625	89.7096	78.3687	63.7079	73.0244	57.4179	52.81	47.3049	45.8532	67.133	42.1701	62.0604	44.1921	57.7455	38.3282	53.703	51.5768	53.3236	39.4495	67.5896	49.4699	67.2756	62.1807	80.8686	73.9003	67.8802	50.4492
Fig 6g			Negative control												si-PRAP1
		control	39.65	38.57	38.95	38.97	41.07	39	38.17	36.53	36.59	38.34	38.48	37.83	48.31	46.59	45.85	37.6	44.26	47.16	48.16	40.69	44.7	47.41	43.12	41.33
		2uM As	11.71	10.83	10.54	11.07	10.02	11.71	11.95	10.54	9.99	7.9	10.87	10.43	12.58	11.89	11.05	13.81	12.6	14.34	13.66	11	11.46	10.02	12.2	15.48
Fig 6h			Negative control													si-PRAP1
		control	16.67	17.24	16.66	16.99	17.44	16.24	15.63	16.6	17.74	15.94	16.04	16.03	14.22	17.01	20.43	18.56	19.42	17.13	17.08	18.24	18.95	17.61	20.91	18.07	18.37	17.55
		2uM As	21.27	19.45	21.62	20.33	22.04	20.49	20.08	19.57	21.35	20.36	21.09	20.54	19.97	21.71	22.25	22.04	20.87	20.74	22.38	21.75	20.17	20.72	25.14	22.15	22.65	20.63

## Sheet: Supp Fig. 14
		pixels2	Total area pixels2	% PRAP1
	Control_Male	272100	2.14955e+07	1.26585
		387600	2.13587e+07	1.81471
		613900	1.73404e+07	3.54028
		249800	1.97209e+07	1.26668
		619100	1.90234e+07	3.25442
		592200	1.90718e+07	3.10511
		410700	1.43676e+07	2.85851
		pixels2	Total area pixels2	% PRAP1
	Control_Female	813300	2.11914e+07	3.83788
		457300	1.9657e+07	2.3264
		440300	1.93195e+07	2.27905
		199900	1.64723e+07	1.21356
		pixels2	Total area pixels2	% PRAP1
	As_Male	544700	19329318	2.818
		603200	2.14653e+07	2.81012
		298900	1.84216e+07	1.62255
		244200	1.58726e+07	1.5385
		229900	1.69907e+07	1.3531
		521900	2.02484e+07	2.57748
		380500	1.76865e+07	2.15136
		pixels2	Total area pixels2	% PRAP1
	As_Female	480500	1.82844e+07	2.62793
		414900	1.75015e+07	2.37065
		561600	1.42343e+07	3.9454
		714900	2.10769e+07	3.39187
		1592000	2.12301e+07	7.4988
		705100	1.47795e+07	4.7708
		776100	2.08161e+07	3.72837
		574200	1.95661e+07	2.93466
		359000	1.44761e+07	2.47996
		510100	1.86099e+07	2.74101
		560500	1.49053e+07	3.76042
		450600	1.84464e+07	2.44276

## Sheet: Supp Fig. 15
	As uM	Female
Extended Data Fig 15a	0	1	1	1	1	1	1	1	1	1
	2	1.11169	1.04114	2.39695	2.21409	2.75542	1.08618	1.84403	0.918051	1.40026
	5	1.14819	1.8617	1.11971	3.8864	1.49179	1.80947	2.30612	1.62824	1.62455
	As uM	Male
Extended Data Fig 15b	0	1	1	1	1	1	1	1	1	1	1	1	1	1	1	1	1	1
	2	0.807545	0.91829	1.28188	0.64757	0.823698	0.734845	0.559693	1.16104	1.0422	2.79065	0.50302	0.96195	1.02109	0.58594	1.20167	0.51535	1.33879
	5	0.35717	3.64173	0.899837	0.530546	3.95158	1.89917	*	1.10901	1.10453	0.81083	*	1.26915	1.17412	0.86434	0.99917	0.69893	2.18589
*Missing tissues due to loss

## Sheet: Supp Fig. 16
			Fold change
Extended Data16a	As (uM)	0	0.998439	1.06055	0.944382
		1	1.24388	1.42613	1.4724
		2	5.10937	5.53041	5.09782
Extended Data16b
Extended data 16c			First trimester		Second Trimester
	As (uM)	0	1.15046	1.00832	0.987778	1.05336	1.04511
		1	0.364836	1.28946	0.527231	1.09579	0.863192
		2	2.0747	2.87903	11.1671	0.35987	0.81684
Extended data 16d			Male				Female
	As (uM)	0	0.987778	1.04511	1.15046	1.00832	1.05336
		1	0.527231	0.863192	0.364836	1.28946	1.09579
		2	11.1671	0.81684	2.0747	2.87903	0.35987
Extended data 16e		Male			Female
	iPSC	2.2636	0.608263	0.726287	0.99987	1.00015	0.99998	Hand1
	Trophoblast	652627	539742	696789	104406	108749	129416
		Male			Female			GATA4
	iPSC	0.976124	1.02075	1.00363	0.963369	0.901735	1.15114
	Trophoblast	913.661	939.639	821.28	211.012	258.344	191.393
Extended data 16f			Female			Male
	4h	0	0.963347	1.0007	1.03805	0.908237	0.900074	1.22327
		1	1.59725	1.34194	1.22391	0.837147	0.801341	0.872953
		2	1.59707	2.12081	2.14404	1.15017	1.56444	1.28922
		5	1.82237	1.94212	2.21375	0.925195	1.26343	1.32898
	24h	0	1.47497	1.03044	0.657952	0.979609	0.869464	1.17407
		1	1.28855	1.20961	1.16245	0.831562	0.557004	0.442453
		2	1.41178	1.72659	2.27514	0.745486	1.00787	0.678372
		5	3.3651	4.21841	4.5887	1.40382	1.09888	1.54004

## Sheet: Supp Fig. 17
Extended data 17e			APOA2			APOB			AFP			CA2			GPX3			GUCA2B
	As (uM)	0	1.22821	0.57125	1.20054	0.58638	1.17677	1.23685	1.08963	0.99147	0.92563	0.8542	0.89935	1.24645	0.75468	1.22148	1.0848	0.99554	0.91528	1.09745
		1	3.92207	2.05238	3.97203	1.38351	2.08001	2.37947	0.41908	0.29741	0.52812	1.73948	1.79713	2.7257	1.35402	1.44205	0.8509	0.89573	1.42481	1.48979
		2	4.19342	1.79207	3.16517	1.22656	2.42084	2.9846	0.37874	0.29661	0.35804	2.28909	2.2538	3.59384	1.75965	2.35621	2.02904	0.97409	0.5925	1.09224
		5	5.89758	3.51963	6.207	1.71166	2.1906	3.30772	0.93726	0.5229	0.7822	0.93088	0.72306	1.09592	1.33748	1.35607	1.61243	1.41764	0.95731	1.17247
Extended data 17f			APOA2			APOB			AFP			CA2			GPX3			GUCA2B
	As (uM)	0	1.06357	1.0696	0.87905	0.84896	1.03415	1.11689	0.93932	0.86307	1.23351	1.27986	0.91914	0.801	1.05204	0.85529	1.11136	0.59959	1.19973	1.39014
		1	4.26717	4.33028	4.31769	0.92545	0.88803	0.69907	2.06454	2.50513	3.36135	0.62641	1.51942	2.15349	1.9919	1.63743	2.61281	3.50841	2.14649	2.36307
		2	5.72627	5.38778	4.80281	1.40904	1.13169	1.41206	2.18483	4.14423	5.02568	2.18501	1.53286	2.10751	2.05399	1.3571	1.73553	1.43881	0.74868	0.79777
		5	4.28898	4.50387	4.17443	6.47046	5.02293	5.82606	3.2779	3.88965	4.46645	4.73653	4.82589	4.09142	0.72891	1.43742	1.15669	3.5654	5.46053	4.95569
